# Supplementary material for: BarkBase: Epigenomic Annotation of Canine Genomes
Source: Genes (Basel). 2019 Jun 7;10(6):433. doi: 10.3390/genes10060433 (PMC6627511; doi:10.3390/genes10060433)
Supplement: Supplementary file 1 [file genes-10-00433-s001.zip]

Archive with 14 entries (11 files):
- SI/
- SI/TableS1.xlsx
- __MACOSX/
- __MACOSX/SI/
- __MACOSX/SI/._TableS1.xlsx
- SI/TableS2.xlsx
- __MACOSX/SI/._TableS2.xlsx
- SI/TableS3.pdf
- __MACOSX/SI/._TableS3.pdf
- SI/TableS8.pdf
- __MACOSX/SI/._TableS8.pdf
- SI/Table_S4_S7.xlsx
- __MACOSX/SI/._Table_S4_S7.xlsx
- SI/Icon
