# Supplementary material for: BarkBase: Epigenomic Annotation of Canine Genomes
Source: Genes (Basel). 2019 Jun 7;10(6):433. doi: 10.3390/genes10060433 (PMC6627511; doi:10.3390/genes10060433)
Supplement: Supplementary file 1 [file genes-10-00433-s001.zip › SI/TableS1.xlsx]

## Sheet: Sheet1
Table S1: Detailed annotation of all samples in the BarkBase dataset for (A) Whole genome sequencing samples; (B) RNA-seq samples; and (C) ATAC-seq samples. Data includes individual and sequencing IDs, developmental stage, tissue type, NCBI and SRA accession numbers, and coverage or quality scores. In addition, enrichment metrics and numbers of peaks are reported for ATAC-seq samples. RQS - RNA q…
A. Whole genome sequencing
Individual	Sequencing ID	Type	Tissue	NCBI BioProject	NCBI BioSample Accession	SRA Accession	Coverage
Adult1	ace	Adult	cerebellum	PRJNA396033	SAMN11526750	SRR9001404	37
Adult2	codrou	Adult	cerebellum	PRJNA396033	SAMN07419816	SRR9001406	35
Adult3	crak	Adult	cerebellum	PRJNA396033	SAMN11526776	SRR9001405	43
Adult4	dozer	Adult	cerebellum	PRJNA396033	SAMN11526802	SRR9001402	42
Adult5	sanmcg	Adult	cerebellum	PRJNA396033	SAMN11526829	SRR9001403	48
B. RNA-seq
Individual	Sequencing ID	Type	Tissue	NCBI BioProject	NCBI BioSample Accession	SRA Accession	RQS
Emb3_d33	C3614	Embryo	head	PRJNA396033	SAMN07419788	SRR5889324	8.74162
Emb3_d33	C3614	Embryo	heart	PRJNA396033	SAMN07419786	SRR5889316	8
Emb3_d33	C3614	Embryo	liver	PRJNA396033	SAMN07419785	SRR5889315	8.1
Emb3_d33	C3614	Embryo	lung	PRJNA396033	SAMN07419787	SRR5889323	9.00061
Emb2_d36	C3594	Embryo	head	PRJNA396033	SAMN07419783	SRR5889317	8.6
Emb2_d36	C3594	Embryo	heart	PRJNA396033	SAMN07419781	SRR5889319	8.80304
Emb2_d36	C3594	Embryo	kidney	PRJNA396033	SAMN07419782	SRR5889320	8.7182
Emb2_d36	C3594	Embryo	liver	PRJNA396033	SAMN07419780	SRR5889322	8.35307
Emb2_d36	C3594	Embryo	lung	PRJNA396033	SAMN07419784	SRR5889318	9
Emb5_d39 (4 individuals)	C3680-3	Embryo	heads	PRJNA396033	SAMN07419793	SRR5889329	6.72155
Emb1_d39	A1113	Embryo	heart	PRJNA396033	SAMN07419797	SRR5889325	8.45519
Emb1_d39	A1113	Embryo	kidney	PRJNA396033	SAMN07419796	SRR5889328	7.9698
Emb1_d39	A1113	Embryo	liver	PRJNA396033	SAMN07419794	SRR5889330	8.24853
Emb1_d39	A1113	Embryo	lung	PRJNA396033	SAMN07419795	SRR5889327	8.57139
Emb4_d44 (5 individuals)	C3659-63	Embryo	heads	PRJNA396033	SAMN07419779	SRR5889321	8.79534
Emb6_d44	C3662	Embryo	heart	PRJNA396033	SAMN07419792	SRR5889332	8.1
Emb6_d44	C3662	Embryo	kidney	PRJNA396033	SAMN07419791	SRR5889331	7.55747
Emb6_d44	C3662	Embryo	liver	PRJNA396033	SAMN07419790	SRR5889334	8.16757
Emb6_d44	C3662	Embryo	lung	PRJNA396033	SAMN07419789	SRR5889333	8.62035
Adult1	ace	Adult	adipose	PRJNA396033	SAMN11526745	SRR8996958	6.78527
Adult1	ace	Adult	adrenal	PRJNA396033	SAMN11526746	SRR8996957	8.33637
Adult1	ace	Adult	bladder	PRJNA396033	SAMN11526747	SRR8996956	7.50889
Adult1	ace	Adult	bone marrow	PRJNA396033	SAMN11526748	SRR8996955	7.8382
Adult1	ace	Adult	cartilage	PRJNA396033	SAMN11526749	SRR8996962	6.36083
Adult1	ace	Adult	cerebellum	PRJNA396033	SAMN11526750	SRR8996961	7.11974
Adult1	ace	Adult	colon	PRJNA396033	SAMN11526751	SRR8996960	6.4552
Adult1	ace	Adult	frontal cortex	PRJNA396033	SAMN11526752	SRR8996959	7.30609
Adult1	ace	Adult	kidney cortex	PRJNA396033	SAMN11526754	SRR8996953	7.61295
Adult1	ace	Adult	kidney medulla	PRJNA396033	SAMN11526755	SRR8996976	7.08865
Adult1	ace	Adult	left atrium	PRJNA396033	SAMN11526756	SRR8996975	6.01923
Adult1	ace	Adult	left ventricle	PRJNA396033	SAMN11526757	SRR8996978	6.23008
Adult1	ace	Adult	liver	PRJNA396033	SAMN11526758	SRR8996977	7.07015
Adult1	ace	Adult	lung	PRJNA396033	SAMN11526759	SRR8996980	4.98186
Adult1	ace	Adult	lymph node	PRJNA396033	SAMN11526760	SRR8996979	7.60403
Adult1	ace	Adult	occipital cortex	PRJNA396033	SAMN11526753	SRR8996954	7.4793
Adult1	ace	Adult	pancreas	PRJNA396033	SAMN11526761	SRR8996982	6.67699
Adult1	ace	Adult	pituitary	PRJNA396033	SAMN11526762	SRR8996981	8.2
Adult1	ace	Adult	right atrium	PRJNA396033	SAMN11526763	SRR8996974	3.90123
Adult1	ace	Adult	right ventricle	PRJNA396033	SAMN11526764	SRR8996973	7.43287
Adult1	ace	Adult	salivary	PRJNA396033	SAMN11526765	SRR8997053	7
Adult1	ace	Adult	skeletal muscle	PRJNA396033	SAMN11526766	SRR8997054	7.18308
Adult1	ace	Adult	skin	PRJNA396033	SAMN11526767	SRR8997055	7.6046
Adult1	ace	Adult	small intestine	PRJNA396033	SAMN11526768	SRR8997056	6.47631
Adult1	ace	Adult	spleen	PRJNA396033	SAMN11526769	SRR8997049	8.62217
Adult1	ace	Adult	stomach	PRJNA396033	SAMN11526770	SRR8997050	4.37263
Adult1	ace	Adult	thyroid	PRJNA396033	SAMN11526771	SRR8997051	7.43613
Adult2	codrou	Adult	adipose	PRJNA396033	SAMN07419824	SRR5889326	6.85198
Adult2	codrou	Adult	adrenal	PRJNA396033	SAMN07419819	SRR5889312	6.82932
Adult2	codrou	Adult	bladder	PRJNA396033	SAMN07419814	SRR5889311	6.75831
Adult2	codrou	Adult	bone marrow	PRJNA396033	SAMN07419821	SRR5889310	7.01276
Adult2	codrou	Adult	cartilage	PRJNA396033	SAMN07419810	SRR5889309	4.70091
Adult2	codrou	Adult	cerebellum	PRJNA396033	SAMN07419816	SRR5889308	7.05604
Adult2	codrou	Adult	colon	PRJNA396033	SAMN07419806	SRR5889307	5.46352
Adult2	codrou	Adult	frontal cortex	PRJNA396033	SAMN07419804	SRR5889305	5.96715
Adult2	codrou	Adult	kidney cortex	PRJNA396033	SAMN07419802	SRR5889314	6.30536
Adult2	codrou	Adult	kidney medulla	PRJNA396033	SAMN07419818	SRR5889313	5.06578
Adult2	codrou	Adult	left atrium	PRJNA396033	SAMN07419807	SRR5889335	6.52631
Adult2	codrou	Adult	left ventricle	PRJNA396033	SAMN07419823	SRR5889336	6.78241
Adult2	codrou	Adult	liver	PRJNA396033	SAMN07419817	SRR5889337	6.64768
Adult2	codrou	Adult	lung	PRJNA396033	SAMN07419813	SRR5889338	6.02082
Adult2	codrou	Adult	lymph node	PRJNA396033	SAMN07419815	SRR5889339	5.81879
Adult2	codrou	Adult	occipital cortex	PRJNA396033	SAMN07419800	SRR5889306	7.63149
Adult2	codrou	Adult	pancreas	PRJNA396033	SAMN07419822	SRR5889340	4.54202
Adult2	codrou	Adult	pituitary	PRJNA396033	SAMN07419812	SRR5889341	7.2826
Adult2	codrou	Adult	right atrium	PRJNA396033	SAMN07419801	SRR5889342	7.32405
Adult2	codrou	Adult	right ventricle	PRJNA396033	SAMN07419805	SRR5889343	6.48647
Adult2	codrou	Adult	salivary	PRJNA396033	SAMN07419811	SRR5889344	7.29617
Adult2	codrou	Adult	skeletal muscle	PRJNA396033	SAMN07419820	SRR5889346	6.81272
Adult2	codrou	Adult	skin	PRJNA396033	SAMN07419799	SRR5889345	6.05486
Adult2	codrou	Adult	small intestine	PRJNA396033	SAMN07419808	SRR5889348	5.30772
Adult2	codrou	Adult	spleen	PRJNA396033	SAMN07419803	SRR5889347	5.67488
Adult2	codrou	Adult	stomach	PRJNA396033	SAMN07419798	SRR5889350	5.62312
Adult2	codrou	Adult	thyroid	PRJNA396033	SAMN07419809	SRR5889349	7.23102
Adult3	crak	Adult	adipose	PRJNA396033	SAMN11526772	SRR8997052	7.12035
Adult3	crak	Adult	adrenal	PRJNA396033	SAMN11526773	SRR8997047	7.54706
Adult3	crak	Adult	bladder	PRJNA396033	SAMN11526774	SRR8997048	5.73506
Adult3	crak	Adult	bone marrow	PRJNA396033	SAMN11526775	SRR8997036	5.67234
Adult3	crak	Adult	cerebellum	PRJNA396033	SAMN11526776	SRR8997035	5.96911
Adult3	crak	Adult	colon	PRJNA396033	SAMN11526777	SRR8997034	5.29381
Adult3	crak	Adult	frontal cortex	PRJNA396033	SAMN11526778	SRR8997033	6.68962
Adult3	crak	Adult	kidney cortex	PRJNA396033	SAMN11526779	SRR8997040	6.87849
Adult3	crak	Adult	kidney medulla	PRJNA396033	SAMN11526780	SRR8997039	6.71481
Adult3	crak	Adult	left atrium	PRJNA396033	SAMN11526781	SRR8997038	6.2654
Adult3	crak	Adult	left ventricle	PRJNA396033	SAMN11526782	SRR8997037	5.53092
Adult3	crak	Adult	liver	PRJNA396033	SAMN11526783	SRR8997042	6.66403
Adult3	crak	Adult	lung	PRJNA396033	SAMN11526784	SRR8997041	7.20273
Adult3	crak	Adult	lymph node	PRJNA396033	SAMN11526785	SRR8997029	6.71398
Adult3	crak	Adult	occipital cortex	PRJNA396033	SAMN11526786	SRR8997030	6.69402
Adult3	crak	Adult	pancreas	PRJNA396033	SAMN11526787	SRR8997027	6.93162
Adult3	crak	Adult	right atrium	PRJNA396033	SAMN11526788	SRR8997028	6.60946
Adult3	crak	Adult	right ventricle	PRJNA396033	SAMN11526789	SRR8997025	6.12638
Adult3	crak	Adult	salivary	PRJNA396033	SAMN11526790	SRR8997026	6.99899
Adult3	crak	Adult	skeletal muscle	PRJNA396033	SAMN11526791	SRR8997023	6.42158
Adult3	crak	Adult	skin	PRJNA396033	SAMN11526792	SRR8997024	7.3236
Adult3	crak	Adult	small intestine	PRJNA396033	SAMN11526793	SRR8997031	6.05564
Adult3	crak	Adult	spleen	PRJNA396033	SAMN11526794	SRR8997032	6.25571
Adult3	crak	Adult	stomach	PRJNA396033	SAMN11526795	SRR8997018	6.92985
Adult3	crak	Adult	thyroid	PRJNA396033	SAMN11526796	SRR8997017	6.85974
Adult4	dozer	Adult	adipose	PRJNA396033	SAMN11526797	SRR8997020	7.64686
Adult4	dozer	Adult	adrenal	PRJNA396033	SAMN11526798	SRR8997019	8.44643
Adult4	dozer	Adult	bladder	PRJNA396033	SAMN11526799	SRR8997014	7.62185
Adult4	dozer	Adult	bone marrow	PRJNA396033	SAMN11526800	SRR8997013	7.40843
Adult4	dozer	Adult	cartilage	PRJNA396033	SAMN11526801	SRR8997016	7.33255
Adult4	dozer	Adult	cerebellum	PRJNA396033	SAMN11526802	SRR8997015	7.18952
Adult4	dozer	Adult	colon	PRJNA396033	SAMN11526803	SRR8997022	7.95964
Adult4	dozer	Adult	frontal cortex	PRJNA396033	SAMN11526804	SRR8997021	7.58661
Adult4	dozer	Adult	kidney cortex	PRJNA396033	SAMN11526805	SRR8997005	7.40651
Adult4	dozer	Adult	kidney medulla	PRJNA396033	SAMN11526806	SRR8997006	7.29714
Adult4	dozer	Adult	left atrium	PRJNA396033	SAMN11526807	SRR8997007	7.19537
Adult4	dozer	Adult	left ventricle	PRJNA396033	SAMN11526808	SRR8997008	6.51788
Adult4	dozer	Adult	liver	PRJNA396033	SAMN11526809	SRR8997009	6.62606
Adult4	dozer	Adult	lung	PRJNA396033	SAMN11526810	SRR8997010	7.51663
Adult4	dozer	Adult	lymph node	PRJNA396033	SAMN11526811	SRR8997011	7.94286
Adult4	dozer	Adult	occipital cortex	PRJNA396033	SAMN11526812	SRR8997012	6.99754
Adult4	dozer	Adult	pancreas	PRJNA396033	SAMN11526813	SRR8997003	5.25426
Adult4	dozer	Adult	pituitary	PRJNA396033	SAMN11526814	SRR8997004	8.01857
Adult4	dozer	Adult	right atrium	PRJNA396033	SAMN11526815	SRR8996992	7.22326
Adult4	dozer	Adult	right ventricle	PRJNA396033	SAMN11526816	SRR8996991	7.39015
Adult4	dozer	Adult	salivary	PRJNA396033	SAMN11526817	SRR8996990	7.53847
Adult4	dozer	Adult	skeletal muscle	PRJNA396033	SAMN11526818	SRR8996989	6.23393
Adult4	dozer	Adult	skin	PRJNA396033	SAMN11526819	SRR8996988	7.81033
Adult4	dozer	Adult	small intestine	PRJNA396033	SAMN11526820	SRR8996987	5.75468
Adult4	dozer	Adult	spleen	PRJNA396033	SAMN11526821	SRR8996986	8.04027
Adult4	dozer	Adult	stomach	PRJNA396033	SAMN11526822	SRR8996985	7.91825
Adult4	dozer	Adult	thyroid	PRJNA396033	SAMN11526823	SRR8996984	8.12132
Adult5	sanmcg	Adult	adipose	PRJNA396033	SAMN11526824	SRR8996983	6.09614
Adult5	sanmcg	Adult	adrenal	PRJNA396033	SAMN11526825	SRR8996995	4.22035
Adult5	sanmcg	Adult	bladder	PRJNA396033	SAMN11526826	SRR8996996	7.45166
Adult5	sanmcg	Adult	bone marrow	PRJNA396033	SAMN11526827	SRR8996993	4.81864
Adult5	sanmcg	Adult	cartilage	PRJNA396033	SAMN11526828	SRR8996994	5.40198
Adult5	sanmcg	Adult	cerebellum	PRJNA396033	SAMN11526829	SRR8996999	7.54964
Adult5	sanmcg	Adult	colon	PRJNA396033	SAMN11526830	SRR8997000	5.62699
Adult5	sanmcg	Adult	frontal cortex	PRJNA396033	SAMN11526831	SRR8996997	6.10952
Adult5	sanmcg	Adult	kidney cortex	PRJNA396033	SAMN11526833	SRR8997001	4.58854
Adult5	sanmcg	Adult	kidney medulla	PRJNA396033	SAMN11526834	SRR8997002	5.82659
Adult5	sanmcg	Adult	left atrium	PRJNA396033	SAMN11526835	SRR8996964	6.90554
Adult5	sanmcg	Adult	left ventricle	PRJNA396033	SAMN11526836	SRR8996963	6.38344
Adult5	sanmcg	Adult	liver	PRJNA396033	SAMN11526837	SRR8996966	6.55652
Adult5	sanmcg	Adult	lung	PRJNA396033	SAMN11526838	SRR8996965	7.23745
Adult5	sanmcg	Adult	lymph node	PRJNA396033	SAMN11526839	SRR8996968	5.43615
Adult5	sanmcg	Adult	occipital cortex	PRJNA396033	SAMN11526832	SRR8996998	7.21395
Adult5	sanmcg	Adult	pancreas	PRJNA396033	SAMN11526840	SRR8996967	5.65552
Adult5	sanmcg	Adult	pituitary	PRJNA396033	SAMN11526841	SRR8996970	6.97677
Adult5	sanmcg	Adult	right ventricle	PRJNA396033	SAMN11526842	SRR8996969	7.13144
Adult5	sanmcg	Adult	salivary	PRJNA396033	SAMN11526843	SRR8996972	7.63945
Adult5	sanmcg	Adult	skeletal muscle	PRJNA396033	SAMN11526844	SRR8996971	7.5729
Adult5	sanmcg	Adult	skin	PRJNA396033	SAMN11526845	SRR8997043	8.42982
Adult5	sanmcg	Adult	spleen	PRJNA396033	SAMN11526846	SRR8997044	4.27245
Adult5	sanmcg	Adult	stomach	PRJNA396033	SAMN11526847	SRR8997045	5.76749
Adult5	sanmcg	Adult	thyroid	PRJNA396033	SAMN11526848	SRR8997046	6.78047
C. ATAC-seq
Individual	Sequencing ID	Type	Tissue	NCBI BioProject	NCBI BioSample Accession	SRA Accession	TSS enrichment	Total reads	Total peaks	% Alignments overlapping peaks
Adult1	ace	Adult	bone marrow	PRJNA396033	SAMN11565693	SRX5812512	2.72	101150088	58377	1.237
Adult1	ace	Adult	liver	PRJNA396033	SAMN11565694	SRX5812513	1.717	133556400	22393	1.237
Adult1	ace	Adult	lymph node	PRJNA396033	SAMN11565695	SRX5812514	2.287	92206940	38199	1.237
Adult1	ace	Adult	pancreas	PRJNA396033	SAMN11565696	SRX5812515	2.519	231124038	105296	1.237
Adult1	ace	Adult	right ventricle	PRJNA396033	SAMN11565697	SRX5812508	1.896	102414102	72927	1.237
Adult1	ace	Adult	salivary	PRJNA396033	SAMN11565698	SRX5812509	1.92	161175834	101288	1.237
Adult1	ace	Adult	spleen	PRJNA396033	SAMN11565699	SRX5812510	3.381	104101200	72287	1.237
Adult3	crak	Adult	bladder	PRJNA396033	SAMN11565700	SRX5812511	1.527	104501604	28281	1.237
Adult3	crak	Adult	liver	PRJNA396033	SAMN11565701	SRX5812506	1.351	185185146	13158	1.237
Adult3	crak	Adult	lymph node	PRJNA396033	SAMN11565702	SRX5812507	2.032	94717854	29958	1.237
Adult3	crak	Adult	pancreas	PRJNA396033	SAMN11565703	SRX5812492	1.788	111353902	71318	1.237
Adult3	crak	Adult	salivary	PRJNA396033	SAMN11565704	SRX5812493	2.022	103800794	79845	1.237
Adult4	dozer	Adult	left atrium	PRJNA396033	SAMN11565705	SRX5812490	2.121	113517162	49876	1.278
Adult4	dozer	Adult	liver	PRJNA396033	SAMN11565706	SRX5812491	2.15	102655116	50905	1.278
Adult4	dozer	Adult	lymph node	PRJNA396033	SAMN11565707	SRX5812488	2.38	99581604	38530	1.278
Adult4	dozer	Adult	pancreas	PRJNA396033	SAMN11565708	SRX5812489	1.534	120104026	85718	1.278
Adult4	dozer	Adult	pituitary	PRJNA396033	SAMN11565709	SRX5812486	1.516	104659566	13387	1.278
Adult4	dozer	Adult	salivary	PRJNA396033	SAMN11565710	SRX5812487	1.901	76119482	77006	1.278
Adult4	dozer	Adult	small intestine	PRJNA396033	SAMN11565711	SRX5812484	2.534	108297244	81919	1.278
Adult4	dozer	Adult	spleen	PRJNA396033	SAMN11565712	SRX5812485	2.131	74604012	22721	1.278
Adult4	dozer	Adult	stomach	PRJNA396033	SAMN11565713	SRX5812501	2.134	129707572	80866	1.278
Adult4	dozer	Adult	thyroid	PRJNA396033	SAMN11565714	SRX5812500	1.476	103588294	29015	1.278
Adult5	sanmcg	Adult	left atrium	PRJNA396033	SAMN11565715	SRX5812499	1.382	43694712	4583	1.808
Adult5	sanmcg	Adult	lymph node	PRJNA396033	SAMN11565716	SRX5812498	1.681	98860652	33935	1.808
Adult5	sanmcg	Adult	occipital cortex	PRJNA396033	SAMN11565717	SRX5812505	1.808	39606808	16868	2.534
Adult5	sanmcg	Adult	pancreas	PRJNA396033	SAMN11565718	SRX5812504	1.989	112762722	76759	2.534
Adult5	sanmcg	Adult	pituitary	PRJNA396033	SAMN11565719	SRX5812503	2.619	100714946	136275	3.381
Adult5	sanmcg	Adult	right ventricle	PRJNA396033	SAMN11565720	SRX5812502	1.313	41939754	5472	3.381
Adult5	sanmcg	Adult	salivary	PRJNA396033	SAMN11565721	SRX5812497	1.512	120732324	76231	3.381
Adult5	sanmcg	Adult	skeletal muscle	PRJNA396033	SAMN11565722	SRX5812496	1.833	37925250	22294	3.381
Adult5	sanmcg	Adult	stomach	PRJNA396033	SAMN11565723	SRX5812482	2.163	54844430	33645	3.381
Adult6	mayhem	Adult	bone marrow	PRJNA396033	SAMN11565724	SRX5812483	1.947	107553550	25371	1.278
Adult6	mayhem	Adult	liver	PRJNA396033	SAMN11565725	SRX5812494	1.655	71085708	64395	1.278
Adult6	mayhem	Adult	lymph node	PRJNA396033	SAMN11565726	SRX5812495	1.808	79479384	24231	1.278
Adult6	mayhem	Adult	pancreas	PRJNA396033	SAMN11565727	SRX5812479	1.689	103210050	72400	1.278
Adult6	mayhem	Adult	pituitary	PRJNA396033	SAMN11565728	SRX5812480	2.262	94526462	93500	1.278
Adult6	mayhem	Adult	spleen	PRJNA396033	SAMN11565729	SRX5812481	1.934	108896360	28140	1.278

## Sheet: Sheet2
		Organism Name	Study Accession	Sample Accession	Total Size, Mb	Total RUNs	Total Spots	Total Bases	Library Name				Experiment Accession
		Canis lupus familiaris	SRP114662	SRS4741578	1600.27	1	118595061	5929753050	cf.Adult1.pancreas.FF		Adult1	pancreas	SRX5812515
		Canis lupus familiaris	SRP114662	SRS4741577	602.25	1	47628428	2381421400	cf.Adult1.lymph_node.FF		Adult1	lymph_node	SRX5812514
		Canis lupus familiaris	SRP114662	SRS4741576	1615.89	1	69329605	3466480250	cf.Adult1.liver.FF		Adult1	liver	SRX5812513
		Canis lupus familiaris	SRP114662	SRS4741575	649.19	1	52124164	2606208200	cf.Adult1.bone_marrow.FF		Adult1	bone_marrow	SRX5812512
		Canis lupus familiaris	SRP114662	SRS4741574	652.63	1	53717524	2685876200	cf.Adult3.bladder.FF		Adult3	bladder	SRX5812511
		Canis lupus familiaris	SRP114662	SRS4741573	671.38	1	53728238	2686411900	cf.Adult1.spleen.FF		Adult1	spleen	SRX5812510
		Canis lupus familiaris	SRP114662	SRS4741572	1115.01	1	83256151	4162807550	cf.Adult1.salivary.FF		Adult1	salivary	SRX5812509
		Canis lupus familiaris	SRP114662	SRS4741571	1181.95	1	53442047	2672102350	cf.Adult1.right_ventricle.FF		Adult1	right_ventricle	SRX5812508
		Canis lupus familiaris	SRP114662	SRS4741570	625.86	1	48931225	2446561250	cf.Adult3.lymph_node.FF		Adult3	lymph_node	SRX5812507
		Canis lupus familiaris	SRP114662	SRS4741569	2084.93	1	96521458	4826072900	cf.Adult3.liver.FF		Adult3	liver	SRX5812506
		Canis lupus familiaris	SRP114662	SRS4741568	595.37	1	21533485	1076674250	cf.Adult5.occipital_cortex.FF		Adult5	occipital_cortex	SRX5812505
		Canis lupus familiaris	SRP114662	SRS4741567	756.4	1	58028659	2901432950	cf.Adult5.pancreas.FF		Adult5	pancreas	SRX5812504
		Canis lupus familiaris	SRP114662	SRS4741566	680.27	1	51838054	2591902700	cf.Adult5.pituitary.FF		Adult5	pituitary	SRX5812503
		Canis lupus familiaris	SRP114662	SRS4741565	599.49	1	22763816	1138190800	cf.Adult5.right_ventricle.FF		Adult5	right_ventricle	SRX5812502
		Canis lupus familiaris	SRP114662	SRS4741564	1306.09	1	66856224	3342811200	cf.Adult4.stomach.FF		Adult4	stomach	SRX5812501
		Canis lupus familiaris	SRP114662	SRS4741563	1143.23	1	53784082	2689204100	cf.Adult4.thyroid.FF		Adult4	thyroid	SRX5812500
		Canis lupus familiaris	SRP114662	SRS4741562	636.29	1	23657113	1182855650	cf.Adult5.left_atrium.FF		Adult5	left_atrium	SRX5812499
		Canis lupus familiaris	SRP114662	SRS4741561	618.38	1	50830622	2541531100	cf.Adult5.lymph_node.FF		Adult5	lymph_node	SRX5812498
		Canis lupus familiaris	SRP114662	SRS4741560	837.3	1	62353279	3117663950	cf.Adult5.salivary.FF		Adult5	salivary	SRX5812497
		Canis lupus familiaris	SRP114662	SRS4741559	523.78	1	20448628	1022431400	cf.Adult5.skeletal_muscle.FF		Adult5	skeletal_muscle	SRX5812496
		Canis lupus familiaris	SRP114662	SRS4741558	468.45	1	40756474	2037823700	cf.Adult6.lymph_node.FF		Adult6	lymph_node	SRX5812495
		Canis lupus familiaris	SRP114662	SRS4741557	497.65	1	36647928	1832396400	cf.Adult6.liver.FF		Adult6	liver	SRX5812494
		Canis lupus familiaris	SRP114662	SRS4741556	691.59	1	53716340	2685817000	cf.Adult3.salivary.FF		Adult3	salivary	SRX5812493
		Canis lupus familiaris	SRP114662	SRS4741555	731.66	1	57346966	2867348300	cf.Adult3.pancreas.FF		Adult3	pancreas	SRX5812492
		Canis lupus familiaris	SRP114662	SRS4741554	1104.89	1	53100695	2655034750	cf.Adult4.liver.FF		Adult4	liver	SRX5812491
		Canis lupus familiaris	SRP114662	SRS4741553	1110.42	1	58637406	2931870300	cf.Adult4.left_atrium.FF		Adult4	left_atrium	SRX5812490
		Canis lupus familiaris	SRP114662	SRS4741552	748.76	1	61678763	3083938150	cf.Adult4.pancreas.FF		Adult4	pancreas	SRX5812489
		Canis lupus familiaris	SRP114662	SRS4741551	664.99	1	51513221	2575661050	cf.Adult4.lymph_node.FF		Adult4	lymph_node	SRX5812488
		Canis lupus familiaris	SRP114662	SRS4741550	544.53	1	39557181	1977859050	cf.Adult4.salivary.FF		Adult4	salivary	SRX5812487
		Canis lupus familiaris	SRP114662	SRS4741549	672.55	1	54293874	2714693700	cf.Adult4.pituitary.FF		Adult4	pituitary	SRX5812486
		Canis lupus familiaris	SRP114662	SRS4741548	511.03	1	39087191	1954359550	cf.Adult4.spleen.FF		Adult4	spleen	SRX5812485
		Canis lupus familiaris	SRP114662	SRS4741547	1214.15	1	56208146	2810407300	cf.Adult4.small_intestine.FF		Adult4	small_intestine	SRX5812484
		Canis lupus familiaris	SRP114662	SRS4741546	722.89	1	55429973	2771498650	cf.Adult6.bone_marrow.FF		Adult6	bone_marrow	SRX5812483
		Canis lupus familiaris	SRP114662	SRS4741545	763.07	1	29123801	1456190050	cf.Adult5.stomach.FF		Adult5	stomach	SRX5812482
		Canis lupus familiaris	SRP114662	SRS4741544	682.44	1	55916030	2795801500	cf.Adult6.spleen.FF		Adult6	spleen	SRX5812481
		Canis lupus familiaris	SRP114662	SRS4741543	630.38	1	48582447	2429122350	cf.Adult6.pituitary.FF		Adult6	pituitary	SRX5812480
		Canis lupus familiaris	SRP114662	SRS4741542	650.43	1	53072717	2653635850	cf.Adult6.pancreas.FF		Adult6	pancreas	SRX5812479
