# Supplementary material for: BarkBase: Epigenomic Annotation of Canine Genomes
Source: Genes (Basel). 2019 Jun 7;10(6):433. doi: 10.3390/genes10060433 (PMC6627511; doi:10.3390/genes10060433)
Supplement: Supplementary file 1 [file genes-10-00433-s001.zip › SI/TableS2.xlsx]

## Sheet: Sheet1
Table S2: Variant calling background information. As part of the GATK variant calling process, a set of samples can be called together to increase accuracy. This table provides breed information for the samples used, as well as the source of the sample. Source key: Bern: C. Drögemüller, Institute of Genetics, University of Bern. BroadUMMS: E. Karlsson, University of Massachusetts Medical School a…
Sample ID	Breed	Source	Coverage
1_Ringo	Golden Retriever	BroadUMMS	36.7
11264	Golden Retriever	BroadUMMS	26.8012
12233	Golden Retriever	Uppsala	40.4744
12507	Golden Retriever	Uppsala	40.2979
140447_S11	Golden Retriever	Ostrander	35.3723
14914	Golden Retriever	Uppsala	35.5763
14930	Golden Retriever	Uppsala	37.898
149323_S6	Labrador Retriever	Ostrander	33.1413
14940	Golden Retriever	BroadUMMS	26.1284
15012	Greyhound	Uppsala	43.4413
15215	Greyhound	Uppsala	41.4876
152721_S5	Labrador Retriever	Ostrander	33.9738
15879	Golden Retriever	Uppsala	39.1614
160822_S4	Labrador Retriever	Ostrander	34.4948
16275	Golden Retriever	Uppsala	41.9103
164612_S9	Golden Retriever	Ostrander	29.0728
165414_S20	Rottweiler	Ostrander	32.2988
168979_S18	Rottweiler	Ostrander	34.8861
171515_S19	Rottweiler	Ostrander	32.4797
172281_S2	Labrador Retriever	Ostrander	36.5087
172384_S14	Golden Retriever	Ostrander	35.3314
172724_S8	Labrador Retriever	Ostrander	29.8846
173006_S10	Golden Retriever	Ostrander	36.1048
173486_S3	Labrador Retriever	Ostrander	32.4306
175885_S12	Golden Retriever	Ostrander	32.6031
2135	Golden Retriever	BroadUMMS	26.6637
24713	Rottweiler	Uppsala	39.1978
26280	Rottweiler	Uppsala	41.1458
26295	Rottweiler	Uppsala	38.9138
26436N	Greyhound	BroadUMMS	37.4
26458N_2	Greyhound	BroadUMMS	49.3
29147N	Greyhound	BroadUMMS	29.6573
3_Peso	Golden Retriever	BroadUMMS	34.2
31364	Golden Retriever	BroadUMMS	30.4655
33204	Greyhound	Uppsala	41.974
33214	Greyhound	Uppsala	43.9056
34710N	Greyhound	BroadUMMS	33.7331
393483.BN	Greyhound	BroadUMMS	50.7106
4_Sambuca	Labrador Retriever	BroadUMMS	22.5069
406434N	UNKNOWN	Ostrander	24.8395
408985.MN	Greyhound	BroadUMMS	36.4824
43922	Golden Retriever	Uppsala	40.5982
4924	Rottweiler	Uppsala	40.4472
5_Jett	Labrador Retriever	BroadUMMS	21.6928
6_Forrest	Labrador Retriever	BroadUMMS	21.5836
89974_AKC5_1	Greyhound	BroadUMMS	50.4955
91072_S13	Golden Retriever	Ostrander	32.872
91317_S7	Labrador Retriever	Ostrander	31.5187
9451	Golden Retriever	Uppsala	40.9787
Adult1	Yorkshire Terrier	BroadUMMS	36.9877
Adult2	Labrador Retriever	BroadUMMS	34.8526
Adult3	Belgian Malinois	BroadUMMS	42.8466
Adult4	Belgian Malinois	BroadUMMS	41.9126
Adult5	Newfoundland	BroadUMMS	48.0582
AF14-170_S13	UNKNOWN	Ostrander	12.6708
AfghanHound01	Afghan Hound	Ostrander	28.3708
AfghanHound04	Afghan Hound	Ostrander	17.5661
AiredaleTerrier01	Airedale Terrier	Ostrander	15.5718
AiredaleTerrier02	Airedale Terrier	Ostrander	34.6611
AiredaleTerrier05	Airedale Terrier	Ostrander	23.9476
AlaskanHusky01	Alaskan Husky	Ostrander	16.6072
AlaskanHusky02	Alaskan Husky	Ostrander	12.9139
AlaskanMalamute01	Alaskan Malamute	Ostrander	45.7711
AlaskanMalamute02	Alaskan Malamute	Ostrander	16.3685
AmericanHairlessTerrier01	American Hairless Terrier	Ostrander	50.9758
AND10232010_S17	Rottweiler	Ostrander	15.8649
AR001	Australian Terrier	Ostrander	29.0017
AustralianCattleDog01	Australian Cattle Dog	Ostrander	28.3248
AustralianCattleDog02	Australian Cattle Dog	Ostrander	19.5888
AustralianCattleDog03	Australian Cattle Dog	Ostrander	20.4994
BAN00024	Miniature Poodle	Ostrander	13.5141
BAN00041	Yorkshire Terrier	Ostrander	22.8335
BAN00079	Yorkshire Terrier	Ostrander	15.9512
BAN00127	Yorkshire Terrier	Ostrander	22.0469
BAN00133	Yorkshire Terrier	Ostrander	16.148
BAN00136	Yorkshire Terrier	Ostrander	22.574
BAN00143	UNKNOWN	Ostrander	12.0423
BAN00183	Yorkshire Terrier	Ostrander	16.4806
BAN00235	Yorkshire Terrier	Ostrander	14.9118
BAN00283	Yorkshire Terrier	Ostrander	17.3395
BAN00289	Yorkshire Terrier	Ostrander	17.0266
BAN00315	Yorkshire Terrier	Ostrander	19.353
BAN00368	Yorkshire Terrier	Ostrander	18.1167
BAN00380	Yorkshire Terrier	Ostrander	16.1476
BAN00437	Yorkshire Terrier	Ostrander	16.001
BAN00449	Yorkshire Terrier	Ostrander	16.3589
BAN00461	Yorkshire Terrier	Ostrander	16.076
Basenji02	Basenji	Ostrander	13.9615
Basenji03	Basenji	Ostrander	26.9196
Beagle01	Beagle	Ostrander	51.8518
Beagle02	Beagle	Ostrander	49.3575
Beagle03	Beagle	Ostrander	15.3425
Beagle04	Beagle	Ostrander	19.9352
BeardedCollie01	Bearded Collie	Ostrander	19.3526
BeardedCollie02	Bearded Collie	Ostrander	21.4249
BeardedCollie03	Bearded Collie	Ostrander	17.5937
BeardedCollie04	Bearded Collie	Ostrander	18.051
BeardedCollie05	Bearded Collie	Ostrander	16.5177
BeardedCollie06	Bearded Collie	Ostrander	11.4566
BeardedCollie07	Bearded Collie	Ostrander	12.3652
BelgianMalinois02	Belgian Malinois	Ostrander	17.0234
BelgianMalinois03	Belgian Malinois	Ostrander	16.6503
BelgianSheepdog01	Belgian Sheepdog	Ostrander	45.5056
BelgianSheepdog02	Belgian Sheepdog	Ostrander	15.3211
BelgianSheepdog03	Belgian Sheepdog	Ostrander	20.0191
BelgianSheepdog04	Belgian Sheepdog	Ostrander	14.6308
BelgianSheepdog05	Belgian Sheepdog	Ostrander	16.1601
BelgianSheepdog06	Belgian Sheepdog	Ostrander	23.1399
BelgianSheepdog07	Belgian Sheepdog	Ostrander	13.6036
BelgianTervuren01	Belgian Tervuren	Ostrander	37.4903
BelgianTervuren02	Belgian Tervuren	Ostrander	14.5738
BelgianTervuren03	Belgian Tervuren	Ostrander	12.2446
BelgianTervuren04	Belgian Tervuren	Ostrander	14.9749
BelgianTervuren05	Belgian Tervuren	Ostrander	19.6836
BelgianTervuren06	Belgian Tervuren	Ostrander	16.7271
BelgianTervuren07	Belgian Tervuren	Ostrander	15.6921
BelgianTervuren08	Belgian Tervuren	Ostrander	16.033
BelgianTervuren09	Belgian Tervuren	Ostrander	15.9599
BelgianTervuren10	Belgian Tervuren	Ostrander	16.962
BelgianTervuren11	Belgian Tervuren	Ostrander	48.2004
BergerBlancSuisse01	Berger Blanc Suisse	Ostrander	16.5863
BergerPicard01	Berger Picard	Ostrander	25.2395
BergerPicard02_B	Berger Picard	Ostrander	25.632
BergerPicard03_B	Berger Picard	Ostrander	33.0813
Bern_AlpineDachsbracke	Alpine Dachsbracke	Ostrander	34.9449
BerneseMountainDog01	Bernese Mountain Dog	Ostrander	44.4212
BerneseMountainDog02	Bernese Mountain Dog	Ostrander	49.0902
BerneseMountainDog04	Bernese Mountain Dog	Ostrander	10.3343
BerneseMountainDog11	Bernese Mountain Dog	Ostrander	11.3299
BerneseMountainDog12	Bernese Mountain Dog	Ostrander	10.7539
BerneseMountainDog14	Bernese Mountain Dog	Ostrander	11.1957
BerneseMountainDog16	Bernese Mountain Dog	Ostrander	10.0181
BerneseMountainDog18	Bernese Mountain Dog	Ostrander	13.6232
BH003	UNKNOWN	Ostrander	24.3605
BlackRussianTerrier01	Black Russian Terrier	Ostrander	37.3834
Bloodhound01	Bloodhound	Ostrander	39.0068
BorderCollie01	Border Collie	Ostrander	10.7368
BorderCollie02	Border Collie	Ostrander	18.9138
BorderCollie03	Border Collie	Ostrander	28.6626
BorderCollie07	Border Collie	Ostrander	21.4716
BorderCollie08	Border Collie	Ostrander	30.3248
BorderTerrier01	Border Terrier	Ostrander	23.9053
BorderTerrier02_B	Border Terrier	Ostrander	33.0344
BorderTerrier03_B	Border Terrier	Ostrander	30.4872
Borzoi01	Borzoi	Ostrander	50.8505
BostonTerrier01	Boston Terrier	Ostrander	54.2211
BouvierDesFlandres01	Bouvier des Flandres	Ostrander	63.3404
BouvierDesFlandres02	Bouvier des Flandres	Ostrander	21.8817
Boxer01	Boxer	Ostrander	29.9085
Broad_MixedBreed0000	Mix	BroadUMMS	38.0542
BT007	Miniature Bull Terrier	Ostrander	38.4517
BU002	Bullmastiff	Ostrander	13.8461
Bulldog01	Bulldog	Ostrander	52.3821
BullTerrier01	Bull Terrier	Ostrander	38.0364
BullTerrier02	Bull Terrier	Ostrander	41.7003
BullTerrier03	Bull Terrier	Ostrander	49.6998
BullTerrier04	Bull Terrier	Ostrander	48.3324
BullTerrier05	Bull Terrier	Ostrander	61.8073
BullTerrier06	Bull Terrier	Ostrander	93.8265
cal_coy	Coyote	Ostrander	26.2511
CaneCorso01_B	Cane Corso	Ostrander	29.7657
CarolinaDog01	Carolina Dog	Ostrander	41.7829
CFA.105990	English Setter	Ostrander	27.9622
CFA.107833	Field Spaniel	Ostrander	42.1655
CFA.107834	Standard Schnauzer	Ostrander	40.9733
CFA.107835	Dachshund	Ostrander	44.898
CFA.107836	Bouvier des Flandres	Ostrander	40.9536
CFA.107837	Great Dane	Ostrander	33.8536
CFA.107838	Border Terrier	Ostrander	43.2732
CFA.107839	Shiba Inu	Ostrander	37.5508
CFA.107841	Greater Swiss Mountain Dog	Ostrander	34.8601
CFA.107842	Standard Poodle	Ostrander	44.7508
CFA.109668	Dachshund	Ostrander	36.173
CFA.109669	Spinone Italiano	Ostrander	48.7101
CFA.109670	Berger Picard	Ostrander	57.4548
CFA.109671	Chesapeake Bay Retriever	Ostrander	38.6352
CFA.109672	Gordon Setter	Ostrander	36.1928
CFA.117995	Beagle	Ostrander	38.4534
CFA.117996	English Setter	Ostrander	39.4001
CFA.117997	Great Dane	Ostrander	40.9899
CFA.117998	Irish Terrier	Ostrander	42.6335
CFA.117999	Labrador Retriever	Ostrander	37.1285
CFA.118000	MIX: Dachsund	Ostrander	43.6532
CFA.118001	Standard Schnauzer	Ostrander	38.4128
CFA.118002	Standard Schnauzer	Ostrander	38.5761
CFA.118003	Basenji	Ostrander	38.846
Chihuahua01	Chihuahua	Ostrander	53.8916
Chihuahua03	Chihuahua	Ostrander	18.4128
Chihuahua05	Chihuahua	Ostrander	32.0361
ChineseCrested01	Chinese Crested	Ostrander	35.3472
ChineseCrested05	Chinese Crested	Ostrander	21.9051
ChineseIndigenousDog01	Chinese Indigenous Dog	Ostrander	17.6852
ChineseIndigenousDog02	Chinese Indigenous Dog	Ostrander	20.9199
ChineseIndigenousDog03	Chinese Indigenous Dog	Ostrander	18.7551
ChineseIndigenousDog04	Chinese Indigenous Dog	Ostrander	19.2314
ChineseIndigenousDog05	Chinese Indigenous Dog	Ostrander	19.6799
ChineseIndigenousDog06	Chinese Indigenous Dog	Ostrander	16.8617
ChineseIndigenousDog07	Chinese Indigenous Dog	Ostrander	19.0626
ChineseIndigenousDog08	Chinese Indigenous Dog	Ostrander	17.1405
ChineseIndigenousDog09	Chinese Indigenous Dog	Ostrander	19.2646
ChineseIndigenousDog11	Chinese Indigenous Dog	Ostrander	17.487
ChineseIndigenousDog12	Chinese Indigenous Dog	Ostrander	16.4313
ChineseIndigenousDog13	Chinese Indigenous Dog	Ostrander	18.1389
ChineseIndigenousDog15	Chinese Indigenous Dog	Ostrander	18.2738
ChineseWolf	Grey Wolf	Ostrander	28.1687
Chinook01	Chinook	Ostrander	16.9789
ChowChow02	Chow Chow	Ostrander	64.8361
ClumberSpaniel01	Clumber Spaniel	Ostrander	18.3149
CockerSpanielAmerican01	Cocker Spaniel (American)	Ostrander	41.9174
CockerSpanielAmerican02	Cocker Spaniel (American)	Ostrander	18.9048
CockerSpanielAmerican03	Cocker Spaniel (American)	Ostrander	38.3195
CockerSpanielAmerican04	Cocker Spaniel (American)	Ostrander	48.0214
CockerSpanielAmerican05	Cocker Spaniel (American)	Ostrander	35.7986
CockerSpanielAmerican06	Cocker Spaniel (American)	Ostrander	49.8103
CockerSpanielEnglish01	English Cocker Spaniel	Ostrander	23.3002
CockerSpanielEnglish03	English Cocker Spaniel	Ostrander	14.3196
CockerSpanielEnglish05	English Cocker Spaniel	Ostrander	36.04
COMSTOCK27	Greyhound	BroadUMMS	41.9735
COMSTOCK424	Rottweiler	BroadUMMS	39.4611
COMSTOCK467	Rottweiler	BroadUMMS	40.7126
COMSTOCK532	Greyhound	BroadUMMS	38.2428
COMSTOCK605	Rottweiler	BroadUMMS	40.0906
Coonhound01	Black and Tan Coonhound	Ostrander	27.3033
CP003	English Cocker Spaniel	Ostrander	27.5029
D131	Mix	BroadUMMS	32.6507
D132	Mix	BroadUMMS	48.0105
D157	Mix	BroadUMMS	52.1094
D158_2	Mix	BroadUMMS	40.2971
D181_2	Mix	BroadUMMS	51.0068
D182	Mix	BroadUMMS	48.0135
D183	Mix	BroadUMMS	39.4998
D184	Mix	BroadUMMS	49.9854
D198	Mix	BroadUMMS	43.2237
D199	Mix	BroadUMMS	38.7927
Dachshund01	Dachshund	Ostrander	17.2778
DAL162K1	Dalmatian	Ostrander	15.5739
Dalmatian01	Dalmatian	Ostrander	34.5204
DH0117	Dachshund	Ostrander	25.6137
DH126	Dachshund	Ostrander	18.8905
DO242	Doberman Pinscher	Ostrander	40.3793
Doberman01	Doberman Pinscher	Ostrander	32.2931
Doberman02	Doberman Pinscher	Ostrander	27.0783
DS043	German Shepherd	Ostrander	29.7673
DS051	German Shepherd	Ostrander	21.3009
DS053	German Shepherd	Ostrander	20.8588
DX01	Mix	BroadUMMS	63.2675
DX02	Mix	BroadUMMS	39.2232
DX03	Mix	BroadUMMS	39.789
DX04	Mix	BroadUMMS	54.7928
DX05	Mix	BroadUMMS	54.2932
DX06	Mix	BroadUMMS	53.4635
DX07	Mix	BroadUMMS	48.8207
DX08	Mix	BroadUMMS	44.0646
DX09	Mix	BroadUMMS	38.4681
DX10	Mix	BroadUMMS	60.3583
DX11	Mix	BroadUMMS	40.1552
EastSiberianLaika01	East Siberian Laika	Ostrander	17.5103
Elo01	Elo	Ostrander	18.1116
EnglishMastiff01	Mastiff (English)	Ostrander	73.3827
EnglishMastiff02	Mastiff (English)	Ostrander	18.8333
EnglishPointer01	Pointer (English)	Ostrander	22.0355
EnglishPointer02	Pointer (English)	Ostrander	18.0962
EnglishSetter01_B	English Setter	Ostrander	25.6421
EnglishSpringerSpaniel01	English Springer Spaniel	Ostrander	31.3651
EnglishSpringerSpaniel03_B	English Springer Spaniel	Ostrander	31.3495
EntlebucherMountainDog01	Entlebucher	Klein	87.5528
EntlebucherMountainDog02	Entlebucher	Klein	83.822
EntlebucherMountainDog03	Entlebucher	Klein	86.2449
EntlebucherMountainDog04	Entlebucher	Klein	40.6621
EntlebucherMountainDog05	Entlebucher	Klein	43.7266
EntlebucherSennenhund01	Entlebucher Sennenhund	Ostrander	13.7681
EntlebucherSennenhund02	Entlebucher Sennenhund	Ostrander	13.1998
EntlebucherSennenhund03	Entlebucher Sennenhund	Ostrander	12.3218
EntlebucherSennenhund04	Entlebucher Sennenhund	Ostrander	11.9363
EntlebucherSennenhund05	Entlebucher Sennenhund	Ostrander	11.9071
EntlebucherSennenhund06	Entlebucher Sennenhund	Ostrander	13.8693
EntlebucherSennenhund07	Entlebucher Sennenhund	Ostrander	13.0596
EntlebucherSennenhund08	Entlebucher Sennenhund	Ostrander	17.0766
Eurasier01	Eurasier	Ostrander	12.1854
Eurasier02	Eurasier	Ostrander	16.1855
FB065	French Bulldog	Ostrander	14.4448
FinnishLapphund01	Finnish Lapphund	Ostrander	18.5545
FlatcoatedRetriever01	Flat-Coated Retriever	Ostrander	68.8716
FlatcoatedRetriever02	Flat-Coated Retriever	Ostrander	44.0783
FlatcoatedRetriever03	Flat-Coated Retriever	Ostrander	42.4232
FonniDog01	Fonni's Dog	Ostrander	42.448
FrenchBulldog01	French Bulldog	Ostrander	19.7029
GermanShepherd02	German Shepherd	Ostrander	15.9152
GermanShepherd03	German Shepherd	Ostrander	16.695
GermanShepherd04	German Shepherd	Ostrander	16.3665
GermanShepherd05	German Shepherd	Ostrander	16.2179
GermanShepherd06	German Shepherd	Ostrander	15.4978
GermanShepherd07	German Shepherd	Ostrander	16.4451
GermanShepherd08	German Shepherd	Ostrander	17.0837
GermanShepherd09	German Shepherd	Ostrander	15.5221
GermanShepherd10	German Shepherd	Ostrander	17.131
GermanShepherd11	German Shepherd	Ostrander	16.1927
GermanShepherd12	German Shepherd	Ostrander	29.2333
GermanWirehairedPointer01	German Wirehaired Pointer	Ostrander	23.0827
GoldenRetriever01	Golden Retriever	Ostrander	43.2089
GoldenRetriever10	Golden Retriever	Ostrander	20.6674
GoldenRetriever12	Golden Retriever	Ostrander	31.2583
GoldenRetriever13_B	Golden Retriever	Ostrander	30.4404
GordonSetter01_B	Gordon Setter	Ostrander	32.8513
GR_12340_OSA	Golden retriever	BroadUMMS	37.7971
GR_12341_OSA	Golden retriever	BroadUMMS	40.0727
GR_199_142_BLSA	Golden retriever	BroadUMMS	28.6131
GR_199_8_TLSA	Golden retriever	BroadUMMS	37.4606
GR_199_94_TLSA	Golden retriever	BroadUMMS	41.3647
GR_3691_OSA	Golden retriever	BroadUMMS	39.261
GR_382523_BLSA	Golden retriever	BroadUMMS	41.3231
GR_393049_BLSA	Golden retriever	BroadUMMS	38.4003
GR0892	Golden Retriever	Ostrander	22.5643
GR1078	MIX: Golden Retriever	Ostrander	31.2283
GreatDane01	Great Dane	Ostrander	61.0202
GreatDane02	Great Dane	Ostrander	21.0356
GreaterSwissMountainDog01	Greater Swiss Mountain Dog	Ostrander	41.615
GreatPyrenees01	Great Pyrenees	Ostrander	19.3051
GreenlandDog01	Greenland Dog	Ostrander	17.8834
Greyhound01	Greyhound	Ostrander	18.0336
GS104	Grossspitz	Ostrander	30.3111
GY432	Greyhound	Ostrander	37.6386
Heideterrier01	Heideterrier	Ostrander	24.7455
Helsinki_BC1028	Border Collie	Ostrander	27.2625
Helsinki_BC1029	Border Collie	Ostrander	25.8034
Helsinki_BC222	Border Collie	Ostrander	26.1475
Helsinki_BC387	Border Collie	Ostrander	24.7281
Helsinki_BC578	Border Collie	Ostrander	27.035
HW1706	Hovawart	Ostrander	14.5767
IndigenousDogNigeria01	Nigerian Indigenous Dog	Ostrander	17.1821
IndigenousDogNigeria02	Nigerian Indigenous Dog	Ostrander	17.3356
IndigenousDogNigeria03	Nigerian Indigenous Dog	Ostrander	15.6909
IndigenousDogNigeria04	Nigerian Indigenous Dog	Ostrander	17.8265
IndigenousDogVietnam01	Vietnamese Indigenous Dog	Ostrander	18.4917
IndigenousDogVietnam02	Vietnamese Indigenous Dog	Ostrander	19.3471
IndigenousDogVietnam03	Vietnamese Indigenous Dog	Ostrander	16.7007
IndigenousDogVietnam04	Vietnamese Indigenous Dog	Ostrander	19.9807
IndigenousDogVietnam05	Vietnamese Indigenous Dog	Ostrander	19.485
IrishSetter01	Irish Setter	Ostrander	47.365
IrishTerrier01	Irish Terrier	Ostrander	20.5625
IrishWaterSpaniel01	Irish Water Spaniel	Ostrander	55.7604
IrishWaterSpaniel02	Irish Water Spaniel	Ostrander	54.5145
IrishWaterSpaniel03	Irish Water Spaniel	Ostrander	54.007
IrishWolfhound01	Irish Wolfhound	Ostrander	41.0306
ItalianGreyhound01	Italian Greyhound	Ostrander	23.6235
ItalianGreyhound02	Italian Greyhound	Ostrander	31.3274
IW_05_47_A	Irish Wolfhound	BroadUMMS	40.6025
IW_10_7_295_A	Irish Wolfhound	BroadUMMS	51.5436
IW_10_7_66_A	Irish Wolfhound	BroadUMMS	46.6537
IW_3543_A	Irish Wolfhound	BroadUMMS	43.3406
IW_46941_A	Irish Wolfhound	BroadUMMS	46.6017
IW_OS_19_A	Irish Wolfhound	BroadUMMS	46.429
JackRussellTerrier02	Jack Russell Terrier	Ostrander	29.9588
JackRussellTerrier03	Jack Russell Terrier	Ostrander	38.4149
JackRussellTerrier04	Jack Russell Terrier	Ostrander	26.8381
JackRussellTerrier05	Jack Russell Terrier	Ostrander	26.9295
Jamthund01	Jamthund	Ostrander	38.5871
Jindo01	Jindo	Ostrander	44.3672
JR0034	UNKNOWN	Ostrander	32.1909
JT007	German Hunting Terrier	Ostrander	37.5165
Keeshond01	Keeshond	Ostrander	44.2308
KerryBlueTerrier02	Kerry Blue Terrier	Ostrander	26.7752
Komondor01	Komondor	Ostrander	49.7024
Kromfohrlander01	Kromfohrlander	Ostrander	24.1686
LA2382	MIX: Labrador Retriever	Ostrander	31.1402
LA2443	Labrador Retriever	Ostrander	17.7824
LAB_153818_1	Labrador Retriever	BroadUMMS	49.2156
LAB_153823_1	Labrador Retriever	BroadUMMS	49.4808
LAB_153829_1	Labrador Retriever	BroadUMMS	48.5264
LAB_162226_1	Labrador Retriever	BroadUMMS	51.2228
LAB_162347_1	Labrador Retriever	BroadUMMS	44.2286
LAB_166518_1	Labrador Retriever	BroadUMMS	50.5662
LAB_3704_1	Labrador Retriever	BroadUMMS	47.6045
LabradorRetriever01	Labrador Retriever	Ostrander	41.3823
LabradorRetriever02	Labrador Retriever	Ostrander	29.1623
LabradorRetriever04	Labrador Retriever	Ostrander	38.3252
LabradorRetriever05	Labrador Retriever	Ostrander	11.9766
LabradorRetriever06	Labrador Retriever	Ostrander	41.1321
LabradorRetriever07	Labrador Retriever	Ostrander	37.356
LabradorRetriever08	Labrador Retriever	Ostrander	15.7211
LabradorRetriever10_B	Labrador Retriever	Ostrander	23.8674
LabradorRetriever12	Labrador Retriever	Ostrander	27.8823
LabradorRetriever13	Labrador Retriever	Ostrander	16.8524
LagottoRomagnolo02	Lagotto Romagnolo	Ostrander	21.7699
LagottoRomagnolo03	Lagotto Romagnolo	Ostrander	16.9889
LagottoRomagnolo04	Lagotto Romagnolo	Ostrander	15.0017
Landseer01	Landseer	Ostrander	23.8103
LapponianHerder01	Lapponian Herder	Ostrander	17.049
LB0013	Leonberger	Bern	11.5
LB0139	Leonberger	Bern	11.3
LB0197	Leonberger	Bern	15.4
LB0268	Leonberger	Bern	11.6
LB0304	Leonberger	Bern	11.6
LB0305	Leonberger	Bern	10.1
LB0339	Leonberger	Bern	11
LB0418	Leonberger	Bern	13
LB0482	Leonberger	Bern	11.8
LB0683	Leonberger	Bern	11.4
LB111	Leonberger	Bern	13.3
LB1848	Leonberger	Bern	12
LB1919	Leonberger	Bern	16.7
LB1961	Leonberger	Bern	11.5
LB214	Leonberger	Bern	28.3
LB3506	Leonberger	Bern	24.4
LB3601	Leonberger	Bern	24.2
LB3659	Leonberger	Bern	25.7
LB3906	Leonberger	Bern	24.8
LB4183	Leonberger	Bern	22.6
LE_0048_control	Leonberger	BroadUMMS	32.4081
LE_0096_HSA	Leonberger	BroadUMMS	34.8655
LE_0116_HSA	Leonberger	BroadUMMS	34.5645
LE_0316_control	Leonberger	BroadUMMS	33.5672
LE_0454_HSA	Leonberger	BroadUMMS	30.6443
LE_0734_OSA	Leonberger	BroadUMMS	35.3406
LE_0812_HSA	Leonberger	BroadUMMS	37.8231
LE_0823_OSA	Leonberger	BroadUMMS	31.1938
LE_1160_control	Leonberger	BroadUMMS	36.9974
LE_1306_control	Leonberger	BroadUMMS	27.9426
LE0051	Leonberger	Minnesota	17.4
LE0237	Leonberger	Minnesota	19.7
LE0269	Leonberger	Minnesota	18.8
LE0493_1	Leonberger	BroadUMMS	33.245
LE0512	Leonberger	Minnesota	16.8
LE0738	Leonberger	Minnesota	12.3
LE1294	Leonberger	Minnesota	18.8
LE1301	Leonberger	Minnesota	17.1
LEW02122013_S15	Rottweiler	Ostrander	22.8315
Lowchen01_B	Lowchen	Ostrander	29.2723
LR04989	Labrador Retriever	Ostrander	15.8429
LR1030	Lagotto Romagnolo	Ostrander	21.0168
MA0163	Belgian Malinois	Ostrander	30.8335
MA142	Belgian Malinois	Ostrander	33.5123
MB140_Normal	Golden Retriever	BroadUMMS	36.927
MB2A11_Normal	Golden Retriever	BroadUMMS	37.0485
MB2C13_Normal	Golden Retriever	BroadUMMS	39.3378
mex_wolf	Grey Wolf	Ostrander	25.3472
MexicanHairless01	Xoloitzcuintli	Ostrander	16.3079
MI016	MIX: Mixed Breed	Ostrander	27.1135
MiniaturePoodle01	Miniature Poodle	Ostrander	54.1616
Minn_wolf	Grey Wolf	Ostrander	26.3129
MIX_KerryBlueTerrier_Beagle01	MIX: Kerry Blue Terrier and Beagle	Ostrander	24.3792
MixedBreed07	MIX: Siberian Husky	Ostrander	63.463
MS04593	Miniature Schnauzer	Ostrander	16.6978
NewGuineaSingingDog01	New Guinea Singing Dog	Ostrander	45.9451
NEWMET_Normal	Golden Retriever	BroadUMMS	39.0301
NorwegianElkhound01	Norwegian Elkhound	Ostrander	19.9255
NorwegianElkhound02	Norwegian Elkhound	Ostrander	41.3527
NorwegianLundehund01	Norwegian Lundehund	Ostrander	23.2392
NorwegianLundehund02	Norwegian Lundehund	Ostrander	14.1402
NorwegianLundehund03	Norwegian Lundehund	Ostrander	13.0715
NovaScotiaDuckTollingRetriever01	Nova Scotia Duck Tolling Retriever	Ostrander	24.1703
NW062	Norwich Terrier	Ostrander	16.5527
NW152	Norwich Terrier	Ostrander	15.6565
NW206	Norwich Terrier	Ostrander	14.44
NW255	Norwich Terrier	Ostrander	15.8182
Pekingese01	Pekingese	Ostrander	62.8757
PembrokeWelshCorgi01	Pembroke Welsh Corgi	Ostrander	15.29
PembrokeWelshCorgi02	Pembroke Welsh Corgi	Ostrander	25.7358
PembrokeWelshCorgi03	Pembroke Welsh Corgi	Ostrander	24.9934
PER00016	Yorkshire Terrier	Ostrander	17.4385
PER00018	Yorkshire Terrier	Ostrander	16.8927
PER00025	Yorkshire Terrier	Ostrander	15.008
PER00061	Yorkshire Terrier	Ostrander	15.1091
PER00064	Yorkshire Terrier	Ostrander	15.7338
PER00075	Yorkshire Terrier	Ostrander	26.5454
PER00107	Yorkshire Terrier	Ostrander	17.2962
PER00138	Yorkshire Terrier	Ostrander	14.88
PER00144	Yorkshire Terrier	Ostrander	14.2286
PER00204	Yorkshire Terrier	Ostrander	26.5229
PER00226	Yorkshire Terrier	Ostrander	15.3642
PER00259	Yorkshire Terrier	Ostrander	16.0037
PER00274	Yorkshire Terrier	Ostrander	15.9438
PER00314	Yorkshire Terrier	Ostrander	15.0818
PER00327	Yorkshire Terrier	Ostrander	15.5473
PER00361	Yorkshire Terrier	Ostrander	18.3128
PER00394	Yorkshire Terrier	Ostrander	18.6027
PER00425	Yorkshire Terrier	Ostrander	14.5863
PER00449	Yorkshire Terrier	Ostrander	15.1524
PER00454	Yorkshire Terrier	Ostrander	14.5241
PER00462	Yorkshire Terrier	Ostrander	16.5551
PER00465	Yorkshire Terrier	Ostrander	19.9313
PER00481	Yorkshire Terrier	Ostrander	17.4416
PER00550	Yorkshire Terrier	Ostrander	14.6754
PER00594	Yorkshire Terrier	Ostrander	13.0763
PER00606	Yorkshire Terrier	Ostrander	16.1339
PER00607	Yorkshire Terrier	Ostrander	21.9186
PER00622	Yorkshire Terrier	Ostrander	16.901
PER00642	Yorkshire Terrier	Ostrander	14.4015
PER00646	Yorkshire Terrier	Ostrander	14.9534
PER00650	Yorkshire Terrier	Ostrander	13.6795
PER00658	Yorkshire Terrier	Ostrander	18.4241
PER00738	Yorkshire Terrier	Ostrander	15.8011
PER00739	Yorkshire Terrier	Ostrander	15.3187
PER00750	Yorkshire Terrier	Ostrander	15.3373
PER00751	Shih Tzu	Ostrander	17.6377
PER00758	Yorkshire Terrier	Ostrander	15.6075
PER00777	Yorkshire Terrier	Ostrander	16.5023
PER00816	Yorkshire Terrier	Ostrander	16.0582
PeruvianHairless01	Peruvian Inca Orchid	Ostrander	17.9257
PetitBassetGriffonVendeen01	Petit Basset Griffon Vendeen	Ostrander	28.6226
PL116	Poodle	Ostrander	19.8568
Pomeranian01	Pomeranian	Ostrander	23.7149
PortuguesePodengo01	Portuguese Podengo	Ostrander	28.344
PortugueseWaterDog01	Portuguese Water Dog	Ostrander	43.4287
PortugueseWaterDog02	Portuguese Water Dog	Ostrander	56.157
PortugueseWaterDog03	Portuguese Water Dog	Ostrander	15.0396
PortugueseWaterDog04	Portuguese Water Dog	Ostrander	18.8121
PortugueseWaterDog05	Portuguese Water Dog	Ostrander	23.6319
PortugueseWaterDog06	Portuguese Water Dog	Ostrander	15.8024
PortugueseWaterDog07	Portuguese Water Dog	Ostrander	21.8059
PortugueseWaterDog08	Portuguese Water Dog	Ostrander	19.6886
PortugueseWaterDog09	Portuguese Water Dog	Ostrander	35.1449
PortugueseWaterDog10	Portuguese Water Dog	Ostrander	15.7001
PortugueseWaterDog11	Portuguese Water Dog	Ostrander	22.474
PT49	Village Dog - Portugal	Ostrander	15.2057
Pug05	Pug	Ostrander	15.1978
RhodesianRidgeback01	Rhodesian Ridgeback	Ostrander	21.4669
RhodesianRidgeback02	Rhodesian Ridgeback	Ostrander	16.422
RhodesianRidgeback04	Rhodesian Ridgeback	Ostrander	24.1474
Rottweiler01	Rottweiler	Ostrander	39.2079
Rottweiler02	Rottweiler	Ostrander	12.9132
Rottweiler03	Rottweiler	Ostrander	29.1423
Rottweiler04	Rottweiler	Ostrander	52.5269
RR098	Rhodesian Ridgeback	Ostrander	26.9249
SaintBernard01	Saint Bernard	Ostrander	40.8957
SaintBernard02	Saint Bernard	Ostrander	22.4357
Saluki01	Saluki	Ostrander	66.4792
Saluki02	Saluki	Ostrander	22.3201
Saluki03	Saluki	Ostrander	15.9266
Samoyed01	Samoyed	Ostrander	51.3711
Samoyed02	Samoyed	Ostrander	17.7969
ScottishDeerhound01	Scottish Deerhound	Ostrander	25.1356
ScottishTerrier01	Scottish Terrier	Ostrander	52.2791
ScottishTerrier02	Scottish Terrier	Ostrander	44.9092
ScottishTerrier03	Scottish Terrier	Ostrander	36.1374
ScottishTerrier04	Scottish Terrier	Ostrander	24.256
SHAKIT_Normal	Golden Retriever	BroadUMMS	42.6311
ShetlandSheepdog01	Shetland Sheepdog	Ostrander	44.8562
ShetlandSheepdog02	Shetland Sheepdog	Ostrander	27.922
ShibaInu01_B	Shiba Inu	Ostrander	25.7692
SiberianHusky01	Siberian Husky	Ostrander	64.259
SiberianHusky02	Siberian Husky	Ostrander	19.2082
SiberianHusky04	Siberian Husky	Ostrander	18.2413
Sloughi01	Sloughi	Ostrander	21.4241
Sloughi02	Sloughi	Ostrander	26.4827
Sloughi03	Sloughi	Ostrander	19.3785
Sloughi04	Sloughi	Ostrander	20.6316
SoftCoatedWheatenTerrier01	Soft Coated Wheaten Terrier	Ostrander	19.7524
SoftCoatedWheatenTerrier02	Soft Coated Wheaten Terrier	Ostrander	11.6195
SoftCoatedWheatenTerrier03	Soft Coated Wheaten Terrier	Ostrander	18.6517
SoftCoatedWheatenTerrier04	Soft Coated Wheaten Terrier	Ostrander	18.5405
SpanishGalgo01	Spanish Galgo	Ostrander	19.1364
SpanishWaterDog01	Spanish Water Dog	Ostrander	15.8632
SS004	Shetland Sheepdog	Ostrander	37.9126
StandardPoodle01	Standard Poodle	Ostrander	13.6478
StandardPoodle02	Standard Poodle	Ostrander	22.9289
StandardPoodle03	Standard Poodle	Ostrander	22.4322
StandardSchnauzer01	Standard Schnauzer	Ostrander	17.4067
SwedishLapphund01	Swedish Lapphund	Ostrander	18.5294
SY046	Siberian Husky	Ostrander	27.7924
TA001	Airedale Terrier	Ostrander	24.9529
TibetanMastiff01	Tibetan Mastiff	Ostrander	13.5438
TibetanMastiff02	Tibetan Mastiff - China	Ostrander	16.3681
TibetanMastiff03	Tibetan Mastiff - China	Ostrander	14.6504
TibetanMastiff04	Tibetan Mastiff - China	Ostrander	14.9382
TibetanMastiff05	Tibetan Mastiff - China	Ostrander	14.2451
TibetanMastiff06	Tibetan Mastiff - China	Ostrander	15.2665
TibetanMastiff07	Tibetan Mastiff - China	Ostrander	15.8603
TibetanMastiff08	Tibetan Mastiff - China	Ostrander	16.9161
TibetanMastiff09	Tibetan Mastiff - China	Ostrander	15.0566
TibetanMastiff10	Tibetan Mastiff - China	Ostrander	16.9573
TibetanMastiff11	Tibetan Mastiff - China	Ostrander	16.9826
TibetanTerrier01	Tibetan Terrier	Ostrander	27.7149
TibetanTerrier02	Tibetan Terrier	Ostrander	23.646
ToyPoodle01	Toy Poodle	Ostrander	55.0973
UnknownBreed10	UNKNOWN	Ostrander	11.4371
UnknownBreed11	UNKNOWN	Ostrander	23.0361
UnknownBreed12	UNKNOWN	Ostrander	31.5589
UnknownBreed13	UNKNOWN	Ostrander	29.1474
VillDog_Australia01	Village Dog - Aboriginal Camp Dog	Ostrander	24.0154
VillDog_China01	Village Dog - China	Ostrander	20.3788
VillDog_China02	Village Dog - China	Ostrander	15.1522
VillDog_China10	Kunming Dog	Ostrander	12.2383
VillDog_China11	Kunming Dog	Ostrander	17.5894
VillDog_China12	Kunming Dog	Ostrander	16.7382
VillDog_China13	Kunming Dog	Ostrander	17.2333
VillDog_China14	Kunming Dog	Ostrander	17.0277
VillDog_China15	Kunming Dog	Ostrander	16.4972
VillDog_China16	Kunming Dog	Ostrander	18.4421
VillDog_China17	UNKNOWN	Ostrander	14.6841
VillDog_China18	UNKNOWN	Ostrander	14.9394
VillDog_China19	UNKNOWN	Ostrander	17.4235
VillDog_China20	Village Dog - China	Ostrander	17.1845
VillDog_China21	Village Dog - China	Ostrander	15.3792
VillDog_China22	Village Dog - China	Ostrander	14.9831
VillDog_China23	Village Dog - China	Ostrander	15.2322
VillDog_China24	Village Dog - China	Ostrander	14.7504
VillDog_China25	Village Dog - China	Ostrander	15.6232
VillDog_China26	Village Dog - China	Ostrander	15.4322
VillDog_China27	Village Dog - China	Ostrander	15.8183
VillDog_China28	Village Dog - China	Ostrander	15.7868
VillDog_China29	Village Dog - China	Ostrander	16.5363
VillDog_China30	Village Dog - China	Ostrander	17.5467
VillDog_China31	Village Dog - China	Ostrander	17.2388
VillDog_China32	Village Dog - China	Ostrander	16.6378
VillDog_China33	Village Dog - China	Ostrander	14.5606
VillDog_China34	Village Dog - China	Ostrander	16.1085
VillDog_China35	Village Dog - China	Ostrander	16.0727
VillDog_China36	Village Dog - China	Ostrander	13.8105
VillDog_China37	Village Dog - China	Ostrander	16.4093
VillDog_China38	Village Dog - China	Ostrander	16.9564
VillDog_China39	Village Dog - China	Ostrander	16.2836
VillDog_China40	Village Dog - China	Ostrander	16.866
VillDog_China41	Village Dog - China	Ostrander	17.5172
VillDog_China42	Village Dog - China	Ostrander	15.3928
VillDog_China43	Village Dog - China	Ostrander	16.0021
VillDog_China44	Village Dog - China	Ostrander	16.7779
VillDog_China45	Village Dog - China	Ostrander	14.1218
VillDog_China46	Village Dog - China	Ostrander	17.2442
VillDog_China47	Village Dog - China	Ostrander	13.5221
VillDog_China48	Village Dog - China	Ostrander	15.2107
VillDog_China49	Village Dog - China	Ostrander	16.6416
VillDog_India01	Village Dog - India	Ostrander	13.6318
VillDog_India04	Village Dog - India	Ostrander	14.0065
VillDog_Namibia02	Village Dog - Namibia	Ostrander	14.0975
VillDog_Portugal01	Village Dog - Portugal	Ostrander	17.6645
VillDog_Portugal02	Village Dog - Portugal	Ostrander	14.7144
VillDog_Qatar01	Village Dog - Qatar	Ostrander	12.4428
Vizsla01	Vizsla	Ostrander	32.2351
WE006	Weimaraner	Ostrander	23.9851
WestHighlandWhiteTerr01	West Highland White Terrier	Ostrander	12.0722
WestHighlandWhiteTerr02	West Highland White Terrier	Ostrander	45.2258
WestHighlandWhiteTerr03	West Highland White Terrier	Ostrander	37.0882
WestHighlandWhiteTerr04	West Highland White Terrier	Ostrander	36.279
WestHighlandWhiteTerr05	West Highland White Terrier	Ostrander	34.6542
WestHighlandWhiteTerr06	West Highland White Terrier	Ostrander	37.0259
WestHighlandWhiteTerr08	West Highland White Terrier	Ostrander	18.7929
WestHighlandWhiteTerr09	West Highland White Terrier	Ostrander	27.8929
Whippet01	Whippet	Ostrander	26.5844
WO001_895	Wolf	Ostrander	27.1138
WO002_732	Wolf	Ostrander	22.166
WO003_636	Wolf	Ostrander	26.028
Wolf03	Grey Wolf	Ostrander	13.5477
Wolf08	Grey Wolf	Ostrander	22.284
Wolf19	Grey Wolf	Ostrander	27.129
Wolf20	Grey Wolf	Ostrander	29.65
Wolf24	Grey Wolf	Ostrander	27.7977
Wolf25	Red Wolf	Ostrander	28.5001
Wolf27	Grey Wolf	Ostrander	27.37
Wolf29	Grey Wolf	Ostrander	25.8537
Wolf31	Grey Wolf	Ostrander	17.2259
Wolf32	Grey Wolf	Ostrander	15.1332
Wolf33	Grey Wolf	Ostrander	19.0856
Wolf34	Grey Wolf	Ostrander	17.4116
Wolf35	Grey Wolf	Ostrander	31.8593
Wolf36	Grey Wolf	Ostrander	21.2439
Wolf39	Iberian Wolf (Canis lupus signatus)	Ostrander	38.6133
Wolf40	Wolf	Ostrander	16.4303
Wolf41	Wolf	Ostrander	45.4468
Wolf42	Wolf	Ostrander	42.5143
WolfTibetan01	Grey Wolf (Canis Lupus chanco)	Ostrander	27.317
WolfTibetan02	Grey Wolf (Canis Lupus chanco)	Ostrander	27.2582
WolfTibetan03	Grey Wolf (Canis Lupus chanco)	Ostrander	27.7631
WolfTibetan04	Grey Wolf (Canis Lupus chanco)	Ostrander	27.7412
WolfTibetan05	Grey Wolf (Canis Lupus chanco)	Ostrander	25.147
WolfTibetan06	Grey Wolf (Canis Lupus chanco)	Ostrander	27.3937
WolfTibetan07	Grey Wolf (Canis Lupus chanco)	Ostrander	25.1953
WolfTibetan08	Grey Wolf (Canis Lupus chanco)	Ostrander	27.8366
WS42321902_S16	Rottweiler	Ostrander	29.0945
WW174	West Highland White Terrier	Ostrander	21.642
WW362	West Highland White Terrier	Ostrander	19.2508
WW558	West Highland White Terrier	Ostrander	36.4366
Xoloitzcuintli01	Xoloitzcuintli	Ostrander	15.0686
yellow_wolf	Grey Wolf	Ostrander	27.9369
YorkshireTerrier01	Yorkshire Terrier	Ostrander	21.1802
YorkshireTerrier02	Yorkshire Terrier	Ostrander	32.9757
