# Supplementary material for: BarkBase: Epigenomic Annotation of Canine Genomes
Source: Genes (Basel). 2019 Jun 7;10(6):433. doi: 10.3390/genes10060433 (PMC6627511; doi:10.3390/genes10060433)
Supplement: Supplementary file 1 [file genes-10-00433-s001.zip › SI/Table_S4_S7.xlsx]

## Sheet: Table S4
Table S4: Ensembl genes detected in BarkBase. BarkBase contains at least one transcript of 22,586 Ensembl genes.
ENSCAFG00000000001
ENSCAFG00000000005
ENSCAFG00000000007
ENSCAFG00000000008
ENSCAFG00000000009
ENSCAFG00000000010
ENSCAFG00000000011
ENSCAFG00000000012
ENSCAFG00000000013
ENSCAFG00000000014
ENSCAFG00000000015
ENSCAFG00000000016
ENSCAFG00000000017
ENSCAFG00000000019
ENSCAFG00000000020
ENSCAFG00000000021
ENSCAFG00000000022
ENSCAFG00000000024
ENSCAFG00000000025
ENSCAFG00000000026
ENSCAFG00000000027
ENSCAFG00000000028
ENSCAFG00000000029
ENSCAFG00000000030
ENSCAFG00000000031
ENSCAFG00000000032
ENSCAFG00000000033
ENSCAFG00000000036
ENSCAFG00000000037
ENSCAFG00000000038
ENSCAFG00000000039
ENSCAFG00000000040
ENSCAFG00000000041
ENSCAFG00000000042
ENSCAFG00000000043
ENSCAFG00000000044
ENSCAFG00000000047
ENSCAFG00000000048
ENSCAFG00000000049
ENSCAFG00000000052
ENSCAFG00000000054
ENSCAFG00000000056
ENSCAFG00000000058
ENSCAFG00000000059
ENSCAFG00000000060
ENSCAFG00000000061
ENSCAFG00000000062
ENSCAFG00000000063
ENSCAFG00000000064
ENSCAFG00000000065
ENSCAFG00000000066
ENSCAFG00000000067
ENSCAFG00000000068
ENSCAFG00000000069
ENSCAFG00000000070
ENSCAFG00000000071
ENSCAFG00000000072
ENSCAFG00000000073
ENSCAFG00000000074
ENSCAFG00000000075
ENSCAFG00000000076
ENSCAFG00000000078
ENSCAFG00000000079
ENSCAFG00000000080
ENSCAFG00000000081
ENSCAFG00000000082
ENSCAFG00000000083
ENSCAFG00000000086
ENSCAFG00000000087
ENSCAFG00000000088
ENSCAFG00000000089
ENSCAFG00000000090
ENSCAFG00000000093
ENSCAFG00000000094
ENSCAFG00000000096
ENSCAFG00000000097
ENSCAFG00000000098
ENSCAFG00000000099
ENSCAFG00000000100
ENSCAFG00000000101
ENSCAFG00000000102
ENSCAFG00000000103
ENSCAFG00000000104
ENSCAFG00000000105
ENSCAFG00000000106
ENSCAFG00000000107
ENSCAFG00000000108
ENSCAFG00000000109
ENSCAFG00000000110
ENSCAFG00000000111
ENSCAFG00000000112
ENSCAFG00000000113
ENSCAFG00000000115
ENSCAFG00000000116
ENSCAFG00000000118
ENSCAFG00000000119
ENSCAFG00000000120
ENSCAFG00000000121
ENSCAFG00000000122
ENSCAFG00000000123
ENSCAFG00000000124
ENSCAFG00000000125
ENSCAFG00000000126
ENSCAFG00000000127
ENSCAFG00000000129
ENSCAFG00000000130
ENSCAFG00000000131
ENSCAFG00000000132
ENSCAFG00000000133
ENSCAFG00000000134
ENSCAFG00000000135
ENSCAFG00000000136
ENSCAFG00000000137
ENSCAFG00000000140
ENSCAFG00000000141
ENSCAFG00000000142
ENSCAFG00000000143
ENSCAFG00000000144
ENSCAFG00000000145
ENSCAFG00000000147
ENSCAFG00000000148
ENSCAFG00000000149
ENSCAFG00000000150
ENSCAFG00000000153
ENSCAFG00000000155
ENSCAFG00000000156
ENSCAFG00000000157
ENSCAFG00000000158
ENSCAFG00000000159
ENSCAFG00000000160
ENSCAFG00000000162
ENSCAFG00000000163
ENSCAFG00000000164
ENSCAFG00000000165
ENSCAFG00000000166
ENSCAFG00000000167
ENSCAFG00000000168
ENSCAFG00000000169
ENSCAFG00000000170
ENSCAFG00000000171
ENSCAFG00000000172
ENSCAFG00000000173
ENSCAFG00000000175
ENSCAFG00000000177
ENSCAFG00000000178
ENSCAFG00000000183
ENSCAFG00000000184
ENSCAFG00000000185
ENSCAFG00000000188
ENSCAFG00000000189
ENSCAFG00000000190
ENSCAFG00000000191
ENSCAFG00000000192
ENSCAFG00000000193
ENSCAFG00000000194
ENSCAFG00000000195
ENSCAFG00000000196
ENSCAFG00000000197
ENSCAFG00000000198
ENSCAFG00000000199
ENSCAFG00000000200
ENSCAFG00000000201
ENSCAFG00000000203
ENSCAFG00000000204
ENSCAFG00000000205
ENSCAFG00000000206
ENSCAFG00000000207
ENSCAFG00000000209
ENSCAFG00000000210
ENSCAFG00000000212
ENSCAFG00000000213
ENSCAFG00000000214
ENSCAFG00000000215
ENSCAFG00000000216
ENSCAFG00000000217
ENSCAFG00000000219
ENSCAFG00000000220
ENSCAFG00000000221
ENSCAFG00000000223
ENSCAFG00000000224
ENSCAFG00000000225
ENSCAFG00000000226
ENSCAFG00000000228
ENSCAFG00000000229
ENSCAFG00000000230
ENSCAFG00000000231
ENSCAFG00000000233
ENSCAFG00000000234
ENSCAFG00000000235
ENSCAFG00000000236
ENSCAFG00000000237
ENSCAFG00000000238
ENSCAFG00000000239
ENSCAFG00000000240
ENSCAFG00000000241
ENSCAFG00000000242
ENSCAFG00000000245
ENSCAFG00000000246
ENSCAFG00000000247
ENSCAFG00000000248
ENSCAFG00000000249
ENSCAFG00000000250
ENSCAFG00000000251
ENSCAFG00000000252
ENSCAFG00000000253
ENSCAFG00000000255
ENSCAFG00000000256
ENSCAFG00000000257
ENSCAFG00000000258
ENSCAFG00000000259
ENSCAFG00000000260
ENSCAFG00000000261
ENSCAFG00000000265
ENSCAFG00000000267
ENSCAFG00000000268
ENSCAFG00000000272
ENSCAFG00000000273
ENSCAFG00000000274
ENSCAFG00000000275
ENSCAFG00000000277
ENSCAFG00000000278
ENSCAFG00000000279
ENSCAFG00000000280
ENSCAFG00000000281
ENSCAFG00000000282
ENSCAFG00000000283
ENSCAFG00000000285
ENSCAFG00000000287
ENSCAFG00000000288
ENSCAFG00000000289
ENSCAFG00000000290
ENSCAFG00000000291
ENSCAFG00000000293
ENSCAFG00000000294
ENSCAFG00000000295
ENSCAFG00000000296
ENSCAFG00000000297
ENSCAFG00000000300
ENSCAFG00000000303
ENSCAFG00000000305
ENSCAFG00000000307
ENSCAFG00000000308
ENSCAFG00000000309
ENSCAFG00000000310
ENSCAFG00000000311
ENSCAFG00000000312
ENSCAFG00000000314
ENSCAFG00000000316
ENSCAFG00000000317
ENSCAFG00000000318
ENSCAFG00000000320
ENSCAFG00000000322
ENSCAFG00000000323
ENSCAFG00000000326
ENSCAFG00000000327
ENSCAFG00000000329
ENSCAFG00000000330
ENSCAFG00000000331
ENSCAFG00000000332
ENSCAFG00000000333
ENSCAFG00000000334
ENSCAFG00000000335
ENSCAFG00000000336
ENSCAFG00000000337
ENSCAFG00000000338
ENSCAFG00000000339
ENSCAFG00000000340
ENSCAFG00000000341
ENSCAFG00000000344
ENSCAFG00000000345
ENSCAFG00000000347
ENSCAFG00000000348
ENSCAFG00000000350
ENSCAFG00000000351
ENSCAFG00000000352
ENSCAFG00000000353
ENSCAFG00000000354
ENSCAFG00000000355
ENSCAFG00000000356
ENSCAFG00000000359
ENSCAFG00000000360
ENSCAFG00000000361
ENSCAFG00000000364
ENSCAFG00000000365
ENSCAFG00000000366
ENSCAFG00000000367
ENSCAFG00000000370
ENSCAFG00000000372
ENSCAFG00000000373
ENSCAFG00000000374
ENSCAFG00000000375
ENSCAFG00000000376
ENSCAFG00000000377
ENSCAFG00000000378
ENSCAFG00000000379
ENSCAFG00000000380
ENSCAFG00000000381
ENSCAFG00000000384
ENSCAFG00000000385
ENSCAFG00000000386
ENSCAFG00000000387
ENSCAFG00000000388
ENSCAFG00000000389
ENSCAFG00000000390
ENSCAFG00000000391
ENSCAFG00000000393
ENSCAFG00000000394
ENSCAFG00000000395
ENSCAFG00000000396
ENSCAFG00000000397
ENSCAFG00000000398
ENSCAFG00000000399
ENSCAFG00000000400
ENSCAFG00000000402
ENSCAFG00000000404
ENSCAFG00000000405
ENSCAFG00000000406
ENSCAFG00000000407
ENSCAFG00000000408
ENSCAFG00000000409
ENSCAFG00000000410
ENSCAFG00000000411
ENSCAFG00000000412
ENSCAFG00000000413
ENSCAFG00000000414
ENSCAFG00000000415
ENSCAFG00000000416
ENSCAFG00000000417
ENSCAFG00000000418
ENSCAFG00000000419
ENSCAFG00000000420
ENSCAFG00000000421
ENSCAFG00000000422
ENSCAFG00000000423
ENSCAFG00000000424
ENSCAFG00000000425
ENSCAFG00000000426
ENSCAFG00000000427
ENSCAFG00000000428
ENSCAFG00000000429
ENSCAFG00000000430
ENSCAFG00000000431
ENSCAFG00000000432
ENSCAFG00000000433
ENSCAFG00000000434
ENSCAFG00000000435
ENSCAFG00000000436
ENSCAFG00000000437
ENSCAFG00000000439
ENSCAFG00000000441
ENSCAFG00000000442
ENSCAFG00000000443
ENSCAFG00000000444
ENSCAFG00000000445
ENSCAFG00000000446
ENSCAFG00000000447
ENSCAFG00000000448
ENSCAFG00000000450
ENSCAFG00000000451
ENSCAFG00000000453
ENSCAFG00000000454
ENSCAFG00000000456
ENSCAFG00000000457
ENSCAFG00000000458
ENSCAFG00000000459
ENSCAFG00000000462
ENSCAFG00000000463
ENSCAFG00000000464
ENSCAFG00000000465
ENSCAFG00000000469
ENSCAFG00000000470
ENSCAFG00000000471
ENSCAFG00000000472
ENSCAFG00000000473
ENSCAFG00000000474
ENSCAFG00000000475
ENSCAFG00000000478
ENSCAFG00000000479
ENSCAFG00000000480
ENSCAFG00000000481
ENSCAFG00000000482
ENSCAFG00000000483
ENSCAFG00000000484
ENSCAFG00000000485
ENSCAFG00000000487
ENSCAFG00000000488
ENSCAFG00000000491
ENSCAFG00000000492
ENSCAFG00000000493
ENSCAFG00000000496
ENSCAFG00000000497
ENSCAFG00000000498
ENSCAFG00000000500
ENSCAFG00000000502
ENSCAFG00000000506
ENSCAFG00000000507
ENSCAFG00000000509
ENSCAFG00000000510
ENSCAFG00000000512
ENSCAFG00000000513
ENSCAFG00000000515
ENSCAFG00000000517
ENSCAFG00000000519
ENSCAFG00000000522
ENSCAFG00000000523
ENSCAFG00000000525
ENSCAFG00000000528
ENSCAFG00000000529
ENSCAFG00000000530
ENSCAFG00000000532
ENSCAFG00000000533
ENSCAFG00000000534
ENSCAFG00000000535
ENSCAFG00000000536
ENSCAFG00000000538
ENSCAFG00000000540
ENSCAFG00000000543
ENSCAFG00000000544
ENSCAFG00000000547
ENSCAFG00000000548
ENSCAFG00000000549
ENSCAFG00000000550
ENSCAFG00000000554
ENSCAFG00000000555
ENSCAFG00000000557
ENSCAFG00000000561
ENSCAFG00000000562
ENSCAFG00000000563
ENSCAFG00000000564
ENSCAFG00000000565
ENSCAFG00000000566
ENSCAFG00000000567
ENSCAFG00000000568
ENSCAFG00000000569
ENSCAFG00000000570
ENSCAFG00000000572
ENSCAFG00000000575
ENSCAFG00000000576
ENSCAFG00000000577
ENSCAFG00000000578
ENSCAFG00000000579
ENSCAFG00000000580
ENSCAFG00000000581
ENSCAFG00000000582
ENSCAFG00000000583
ENSCAFG00000000584
ENSCAFG00000000586
ENSCAFG00000000587
ENSCAFG00000000588
ENSCAFG00000000589
ENSCAFG00000000590
ENSCAFG00000000593
ENSCAFG00000000594
ENSCAFG00000000598
ENSCAFG00000000600
ENSCAFG00000000601
ENSCAFG00000000602
ENSCAFG00000000603
ENSCAFG00000000604
ENSCAFG00000000606
ENSCAFG00000000607
ENSCAFG00000000608
ENSCAFG00000000609
ENSCAFG00000000610
ENSCAFG00000000611
ENSCAFG00000000612
ENSCAFG00000000613
ENSCAFG00000000614
ENSCAFG00000000615
ENSCAFG00000000616
ENSCAFG00000000617
ENSCAFG00000000618
ENSCAFG00000000619
ENSCAFG00000000620
ENSCAFG00000000621
ENSCAFG00000000622
ENSCAFG00000000623
ENSCAFG00000000624
ENSCAFG00000000625
ENSCAFG00000000626
ENSCAFG00000000627
ENSCAFG00000000628
ENSCAFG00000000629
ENSCAFG00000000630
ENSCAFG00000000632
ENSCAFG00000000636
ENSCAFG00000000637
ENSCAFG00000000638
ENSCAFG00000000639
ENSCAFG00000000640
ENSCAFG00000000641
ENSCAFG00000000642
ENSCAFG00000000643
ENSCAFG00000000644
ENSCAFG00000000646
ENSCAFG00000000647
ENSCAFG00000000649
ENSCAFG00000000652
ENSCAFG00000000653
ENSCAFG00000000654
ENSCAFG00000000655
ENSCAFG00000000656
ENSCAFG00000000657
ENSCAFG00000000658
ENSCAFG00000000659
ENSCAFG00000000661
ENSCAFG00000000662
ENSCAFG00000000663
ENSCAFG00000000664
ENSCAFG00000000665
ENSCAFG00000000667
ENSCAFG00000000669
ENSCAFG00000000670
ENSCAFG00000000671
ENSCAFG00000000673
ENSCAFG00000000674
ENSCAFG00000000675
ENSCAFG00000000676
ENSCAFG00000000677
ENSCAFG00000000678
ENSCAFG00000000679
ENSCAFG00000000680
ENSCAFG00000000681
ENSCAFG00000000682
ENSCAFG00000000683
ENSCAFG00000000685
ENSCAFG00000000686
ENSCAFG00000000687
ENSCAFG00000000688
ENSCAFG00000000689
ENSCAFG00000000690
ENSCAFG00000000691
ENSCAFG00000000692
ENSCAFG00000000693
ENSCAFG00000000694
ENSCAFG00000000696
ENSCAFG00000000697
ENSCAFG00000000698
ENSCAFG00000000699
ENSCAFG00000000700
ENSCAFG00000000701
ENSCAFG00000000702
ENSCAFG00000000703
ENSCAFG00000000704
ENSCAFG00000000706
ENSCAFG00000000709
ENSCAFG00000000710
ENSCAFG00000000711
ENSCAFG00000000712
ENSCAFG00000000713
ENSCAFG00000000714
ENSCAFG00000000716
ENSCAFG00000000717
ENSCAFG00000000718
ENSCAFG00000000719
ENSCAFG00000000720
ENSCAFG00000000721
ENSCAFG00000000722
ENSCAFG00000000723
ENSCAFG00000000731
ENSCAFG00000000732
ENSCAFG00000000733
ENSCAFG00000000734
ENSCAFG00000000736
ENSCAFG00000000737
ENSCAFG00000000738
ENSCAFG00000000740
ENSCAFG00000000741
ENSCAFG00000000742
ENSCAFG00000000744
ENSCAFG00000000745
ENSCAFG00000000749
ENSCAFG00000000750
ENSCAFG00000000751
ENSCAFG00000000752
ENSCAFG00000000755
ENSCAFG00000000756
ENSCAFG00000000757
ENSCAFG00000000758
ENSCAFG00000000760
ENSCAFG00000000761
ENSCAFG00000000764
ENSCAFG00000000765
ENSCAFG00000000766
ENSCAFG00000000767
ENSCAFG00000000768
ENSCAFG00000000769
ENSCAFG00000000770
ENSCAFG00000000771
ENSCAFG00000000772
ENSCAFG00000000774
ENSCAFG00000000777
ENSCAFG00000000779
ENSCAFG00000000781
ENSCAFG00000000782
ENSCAFG00000000783
ENSCAFG00000000784
ENSCAFG00000000785
ENSCAFG00000000786
ENSCAFG00000000787
ENSCAFG00000000788
ENSCAFG00000000789
ENSCAFG00000000790
ENSCAFG00000000791
ENSCAFG00000000792
ENSCAFG00000000795
ENSCAFG00000000797
ENSCAFG00000000798
ENSCAFG00000000799
ENSCAFG00000000801
ENSCAFG00000000803
ENSCAFG00000000804
ENSCAFG00000000806
ENSCAFG00000000808
ENSCAFG00000000809
ENSCAFG00000000810
ENSCAFG00000000811
ENSCAFG00000000812
ENSCAFG00000000814
ENSCAFG00000000816
ENSCAFG00000000817
ENSCAFG00000000819
ENSCAFG00000000820
ENSCAFG00000000821
ENSCAFG00000000822
ENSCAFG00000000823
ENSCAFG00000000824
ENSCAFG00000000825
ENSCAFG00000000826
ENSCAFG00000000827
ENSCAFG00000000828
ENSCAFG00000000829
ENSCAFG00000000830
ENSCAFG00000000831
ENSCAFG00000000832
ENSCAFG00000000833
ENSCAFG00000000834
ENSCAFG00000000835
ENSCAFG00000000838
ENSCAFG00000000839
ENSCAFG00000000840
ENSCAFG00000000842
ENSCAFG00000000843
ENSCAFG00000000847
ENSCAFG00000000848
ENSCAFG00000000849
ENSCAFG00000000850
ENSCAFG00000000851
ENSCAFG00000000853
ENSCAFG00000000854
ENSCAFG00000000855
ENSCAFG00000000856
ENSCAFG00000000857
ENSCAFG00000000858
ENSCAFG00000000860
ENSCAFG00000000861
ENSCAFG00000000863
ENSCAFG00000000864
ENSCAFG00000000865
ENSCAFG00000000866
ENSCAFG00000000867
ENSCAFG00000000868
ENSCAFG00000000869
ENSCAFG00000000870
ENSCAFG00000000871
ENSCAFG00000000873
ENSCAFG00000000874
ENSCAFG00000000875
ENSCAFG00000000876
ENSCAFG00000000877
ENSCAFG00000000878
ENSCAFG00000000882
ENSCAFG00000000883
ENSCAFG00000000884
ENSCAFG00000000885
ENSCAFG00000000886
ENSCAFG00000000887
ENSCAFG00000000889
ENSCAFG00000000891
ENSCAFG00000000893
ENSCAFG00000000894
ENSCAFG00000000895
ENSCAFG00000000896
ENSCAFG00000000897
ENSCAFG00000000898
ENSCAFG00000000899
ENSCAFG00000000900
ENSCAFG00000000901
ENSCAFG00000000902
ENSCAFG00000000903
ENSCAFG00000000904
ENSCAFG00000000905
ENSCAFG00000000906
ENSCAFG00000000907
ENSCAFG00000000908
ENSCAFG00000000909
ENSCAFG00000000910
ENSCAFG00000000911
ENSCAFG00000000912
ENSCAFG00000000913
ENSCAFG00000000914
ENSCAFG00000000915
ENSCAFG00000000916
ENSCAFG00000000917
ENSCAFG00000000918
ENSCAFG00000000919
ENSCAFG00000000920
ENSCAFG00000000921
ENSCAFG00000000922
ENSCAFG00000000923
ENSCAFG00000000925
ENSCAFG00000000926
ENSCAFG00000000927
ENSCAFG00000000928
ENSCAFG00000000929
ENSCAFG00000000930
ENSCAFG00000000931
ENSCAFG00000000932
ENSCAFG00000000933
ENSCAFG00000000934
ENSCAFG00000000935
ENSCAFG00000000936
ENSCAFG00000000938
ENSCAFG00000000939
ENSCAFG00000000940
ENSCAFG00000000941
ENSCAFG00000000942
ENSCAFG00000000943
ENSCAFG00000000945
ENSCAFG00000000946
ENSCAFG00000000948
ENSCAFG00000000950
ENSCAFG00000000951
ENSCAFG00000000952
ENSCAFG00000000953
ENSCAFG00000000954
ENSCAFG00000000955
ENSCAFG00000000956
ENSCAFG00000000957
ENSCAFG00000000958
ENSCAFG00000000959
ENSCAFG00000000961
ENSCAFG00000000963
ENSCAFG00000000965
ENSCAFG00000000967
ENSCAFG00000000968
ENSCAFG00000000969
ENSCAFG00000000970
ENSCAFG00000000972
ENSCAFG00000000974
ENSCAFG00000000975
ENSCAFG00000000976
ENSCAFG00000000977
ENSCAFG00000000978
ENSCAFG00000000981
ENSCAFG00000000982
ENSCAFG00000000983
ENSCAFG00000000985
ENSCAFG00000000986
ENSCAFG00000000987
ENSCAFG00000000988
ENSCAFG00000000989
ENSCAFG00000000990
ENSCAFG00000000991
ENSCAFG00000000992
ENSCAFG00000000994
ENSCAFG00000000995
ENSCAFG00000000996
ENSCAFG00000000997
ENSCAFG00000000998
ENSCAFG00000001000
ENSCAFG00000001001
ENSCAFG00000001002
ENSCAFG00000001003
ENSCAFG00000001004
ENSCAFG00000001005
ENSCAFG00000001006
ENSCAFG00000001007
ENSCAFG00000001008
ENSCAFG00000001010
ENSCAFG00000001012
ENSCAFG00000001013
ENSCAFG00000001014
ENSCAFG00000001015
ENSCAFG00000001016
ENSCAFG00000001017
ENSCAFG00000001018
ENSCAFG00000001019
ENSCAFG00000001020
ENSCAFG00000001021
ENSCAFG00000001022
ENSCAFG00000001023
ENSCAFG00000001026
ENSCAFG00000001027
ENSCAFG00000001028
ENSCAFG00000001029
ENSCAFG00000001030
ENSCAFG00000001034
ENSCAFG00000001037
ENSCAFG00000001038
ENSCAFG00000001040
ENSCAFG00000001043
ENSCAFG00000001044
ENSCAFG00000001045
ENSCAFG00000001046
ENSCAFG00000001047
ENSCAFG00000001048
ENSCAFG00000001049
ENSCAFG00000001050
ENSCAFG00000001051
ENSCAFG00000001052
ENSCAFG00000001053
ENSCAFG00000001056
ENSCAFG00000001057
ENSCAFG00000001058
ENSCAFG00000001062
ENSCAFG00000001064
ENSCAFG00000001065
ENSCAFG00000001066
ENSCAFG00000001067
ENSCAFG00000001068
ENSCAFG00000001069
ENSCAFG00000001070
ENSCAFG00000001071
ENSCAFG00000001074
ENSCAFG00000001075
ENSCAFG00000001076
ENSCAFG00000001077
ENSCAFG00000001078
ENSCAFG00000001080
ENSCAFG00000001081
ENSCAFG00000001082
ENSCAFG00000001083
ENSCAFG00000001084
ENSCAFG00000001085
ENSCAFG00000001086
ENSCAFG00000001087
ENSCAFG00000001089
ENSCAFG00000001090
ENSCAFG00000001091
ENSCAFG00000001093
ENSCAFG00000001094
ENSCAFG00000001095
ENSCAFG00000001096
ENSCAFG00000001097
ENSCAFG00000001098
ENSCAFG00000001100
ENSCAFG00000001101
ENSCAFG00000001102
ENSCAFG00000001103
ENSCAFG00000001104
ENSCAFG00000001105
ENSCAFG00000001106
ENSCAFG00000001108
ENSCAFG00000001112
ENSCAFG00000001113
ENSCAFG00000001114
ENSCAFG00000001115
ENSCAFG00000001116
ENSCAFG00000001117
ENSCAFG00000001120
ENSCAFG00000001124
ENSCAFG00000001125
ENSCAFG00000001126
ENSCAFG00000001128
ENSCAFG00000001130
ENSCAFG00000001131
ENSCAFG00000001132
ENSCAFG00000001133
ENSCAFG00000001134
ENSCAFG00000001136
ENSCAFG00000001137
ENSCAFG00000001138
ENSCAFG00000001139
ENSCAFG00000001140
ENSCAFG00000001141
ENSCAFG00000001142
ENSCAFG00000001143
ENSCAFG00000001144
ENSCAFG00000001145
ENSCAFG00000001146
ENSCAFG00000001147
ENSCAFG00000001148
ENSCAFG00000001149
ENSCAFG00000001152
ENSCAFG00000001154
ENSCAFG00000001159
ENSCAFG00000001161
ENSCAFG00000001162
ENSCAFG00000001165
ENSCAFG00000001166
ENSCAFG00000001167
ENSCAFG00000001170
ENSCAFG00000001172
ENSCAFG00000001173
ENSCAFG00000001174
ENSCAFG00000001176
ENSCAFG00000001177
ENSCAFG00000001178
ENSCAFG00000001179
ENSCAFG00000001180
ENSCAFG00000001181
ENSCAFG00000001185
ENSCAFG00000001186
ENSCAFG00000001187
ENSCAFG00000001188
ENSCAFG00000001191
ENSCAFG00000001194
ENSCAFG00000001196
ENSCAFG00000001197
ENSCAFG00000001198
ENSCAFG00000001201
ENSCAFG00000001202
ENSCAFG00000001204
ENSCAFG00000001205
ENSCAFG00000001207
ENSCAFG00000001208
ENSCAFG00000001209
ENSCAFG00000001210
ENSCAFG00000001211
ENSCAFG00000001212
ENSCAFG00000001213
ENSCAFG00000001214
ENSCAFG00000001215
ENSCAFG00000001216
ENSCAFG00000001217
ENSCAFG00000001218
ENSCAFG00000001219
ENSCAFG00000001220
ENSCAFG00000001221
ENSCAFG00000001225
ENSCAFG00000001226
ENSCAFG00000001227
ENSCAFG00000001228
ENSCAFG00000001229
ENSCAFG00000001230
ENSCAFG00000001231
ENSCAFG00000001232
ENSCAFG00000001233
ENSCAFG00000001234
ENSCAFG00000001235
ENSCAFG00000001237
ENSCAFG00000001239
ENSCAFG00000001244
ENSCAFG00000001246
ENSCAFG00000001254
ENSCAFG00000001255
ENSCAFG00000001264
ENSCAFG00000001269
ENSCAFG00000001272
ENSCAFG00000001277
ENSCAFG00000001280
ENSCAFG00000001281
ENSCAFG00000001282
ENSCAFG00000001285
ENSCAFG00000001286
ENSCAFG00000001287
ENSCAFG00000001288
ENSCAFG00000001289
ENSCAFG00000001290
ENSCAFG00000001292
ENSCAFG00000001293
ENSCAFG00000001296
ENSCAFG00000001297
ENSCAFG00000001298
ENSCAFG00000001299
ENSCAFG00000001300
ENSCAFG00000001301
ENSCAFG00000001303
ENSCAFG00000001304
ENSCAFG00000001305
ENSCAFG00000001306
ENSCAFG00000001307
ENSCAFG00000001308
ENSCAFG00000001310
ENSCAFG00000001312
ENSCAFG00000001313
ENSCAFG00000001314
ENSCAFG00000001315
ENSCAFG00000001316
ENSCAFG00000001317
ENSCAFG00000001318
ENSCAFG00000001319
ENSCAFG00000001324
ENSCAFG00000001325
ENSCAFG00000001326
ENSCAFG00000001330
ENSCAFG00000001331
ENSCAFG00000001332
ENSCAFG00000001333
ENSCAFG00000001335
ENSCAFG00000001336
ENSCAFG00000001337
ENSCAFG00000001338
ENSCAFG00000001339
ENSCAFG00000001341
ENSCAFG00000001343
ENSCAFG00000001344
ENSCAFG00000001345
ENSCAFG00000001346
ENSCAFG00000001347
ENSCAFG00000001349
ENSCAFG00000001350
ENSCAFG00000001351
ENSCAFG00000001352
ENSCAFG00000001354
ENSCAFG00000001355
ENSCAFG00000001356
ENSCAFG00000001358
ENSCAFG00000001360
ENSCAFG00000001361
ENSCAFG00000001362
ENSCAFG00000001364
ENSCAFG00000001367
ENSCAFG00000001369
ENSCAFG00000001370
ENSCAFG00000001371
ENSCAFG00000001372
ENSCAFG00000001376
ENSCAFG00000001377
ENSCAFG00000001378
ENSCAFG00000001379
ENSCAFG00000001380
ENSCAFG00000001381
ENSCAFG00000001382
ENSCAFG00000001383
ENSCAFG00000001384
ENSCAFG00000001385
ENSCAFG00000001386
ENSCAFG00000001388
ENSCAFG00000001391
ENSCAFG00000001392
ENSCAFG00000001393
ENSCAFG00000001394
ENSCAFG00000001395
ENSCAFG00000001396
ENSCAFG00000001397
ENSCAFG00000001398
ENSCAFG00000001399
ENSCAFG00000001400
ENSCAFG00000001402
ENSCAFG00000001403
ENSCAFG00000001404
ENSCAFG00000001405
ENSCAFG00000001406
ENSCAFG00000001407
ENSCAFG00000001411
ENSCAFG00000001413
ENSCAFG00000001414
ENSCAFG00000001416
ENSCAFG00000001417
ENSCAFG00000001418
ENSCAFG00000001420
ENSCAFG00000001422
ENSCAFG00000001423
ENSCAFG00000001424
ENSCAFG00000001425
ENSCAFG00000001426
ENSCAFG00000001427
ENSCAFG00000001428
ENSCAFG00000001429
ENSCAFG00000001431
ENSCAFG00000001432
ENSCAFG00000001433
ENSCAFG00000001434
ENSCAFG00000001435
ENSCAFG00000001436
ENSCAFG00000001437
ENSCAFG00000001438
ENSCAFG00000001439
ENSCAFG00000001441
ENSCAFG00000001442
ENSCAFG00000001443
ENSCAFG00000001444
ENSCAFG00000001445
ENSCAFG00000001446
ENSCAFG00000001448
ENSCAFG00000001449
ENSCAFG00000001450
ENSCAFG00000001453
ENSCAFG00000001456
ENSCAFG00000001457
ENSCAFG00000001458
ENSCAFG00000001459
ENSCAFG00000001460
ENSCAFG00000001462
ENSCAFG00000001468
ENSCAFG00000001473
ENSCAFG00000001474
ENSCAFG00000001475
ENSCAFG00000001477
ENSCAFG00000001478
ENSCAFG00000001479
ENSCAFG00000001480
ENSCAFG00000001484
ENSCAFG00000001486
ENSCAFG00000001487
ENSCAFG00000001488
ENSCAFG00000001489
ENSCAFG00000001490
ENSCAFG00000001492
ENSCAFG00000001494
ENSCAFG00000001495
ENSCAFG00000001496
ENSCAFG00000001497
ENSCAFG00000001498
ENSCAFG00000001499
ENSCAFG00000001500
ENSCAFG00000001501
ENSCAFG00000001502
ENSCAFG00000001503
ENSCAFG00000001504
ENSCAFG00000001505
ENSCAFG00000001506
ENSCAFG00000001507
ENSCAFG00000001508
ENSCAFG00000001509
ENSCAFG00000001511
ENSCAFG00000001512
ENSCAFG00000001513
ENSCAFG00000001514
ENSCAFG00000001515
ENSCAFG00000001516
ENSCAFG00000001517
ENSCAFG00000001518
ENSCAFG00000001519
ENSCAFG00000001520
ENSCAFG00000001521
ENSCAFG00000001522
ENSCAFG00000001523
ENSCAFG00000001524
ENSCAFG00000001525
ENSCAFG00000001526
ENSCAFG00000001529
ENSCAFG00000001530
ENSCAFG00000001531
ENSCAFG00000001532
ENSCAFG00000001533
ENSCAFG00000001534
ENSCAFG00000001535
ENSCAFG00000001536
ENSCAFG00000001537
ENSCAFG00000001540
ENSCAFG00000001541
ENSCAFG00000001543
ENSCAFG00000001544
ENSCAFG00000001545
ENSCAFG00000001546
ENSCAFG00000001547
ENSCAFG00000001548
ENSCAFG00000001549
ENSCAFG00000001550
ENSCAFG00000001551
ENSCAFG00000001553
ENSCAFG00000001554
ENSCAFG00000001556
ENSCAFG00000001557
ENSCAFG00000001559
ENSCAFG00000001560
ENSCAFG00000001562
ENSCAFG00000001563
ENSCAFG00000001565
ENSCAFG00000001566
ENSCAFG00000001567
ENSCAFG00000001568
ENSCAFG00000001569
ENSCAFG00000001570
ENSCAFG00000001571
ENSCAFG00000001572
ENSCAFG00000001573
ENSCAFG00000001574
ENSCAFG00000001575
ENSCAFG00000001576
ENSCAFG00000001577
ENSCAFG00000001578
ENSCAFG00000001579
ENSCAFG00000001580
ENSCAFG00000001581
ENSCAFG00000001582
ENSCAFG00000001584
ENSCAFG00000001585
ENSCAFG00000001586
ENSCAFG00000001588
ENSCAFG00000001589
ENSCAFG00000001590
ENSCAFG00000001591
ENSCAFG00000001593
ENSCAFG00000001595
ENSCAFG00000001596
ENSCAFG00000001597
ENSCAFG00000001598
ENSCAFG00000001599
ENSCAFG00000001600
ENSCAFG00000001601
ENSCAFG00000001604
ENSCAFG00000001605
ENSCAFG00000001606
ENSCAFG00000001607
ENSCAFG00000001608
ENSCAFG00000001609
ENSCAFG00000001610
ENSCAFG00000001611
ENSCAFG00000001612
ENSCAFG00000001613
ENSCAFG00000001614
ENSCAFG00000001615
ENSCAFG00000001616
ENSCAFG00000001617
ENSCAFG00000001618
ENSCAFG00000001620
ENSCAFG00000001621
ENSCAFG00000001622
ENSCAFG00000001623
ENSCAFG00000001624
ENSCAFG00000001626
ENSCAFG00000001627
ENSCAFG00000001630
ENSCAFG00000001631
ENSCAFG00000001632
ENSCAFG00000001633
ENSCAFG00000001634
ENSCAFG00000001635
ENSCAFG00000001636
ENSCAFG00000001637
ENSCAFG00000001638
ENSCAFG00000001640
ENSCAFG00000001642
ENSCAFG00000001644
ENSCAFG00000001645
ENSCAFG00000001646
ENSCAFG00000001648
ENSCAFG00000001649
ENSCAFG00000001651
ENSCAFG00000001652
ENSCAFG00000001655
ENSCAFG00000001660
ENSCAFG00000001667
ENSCAFG00000001669
ENSCAFG00000001671
ENSCAFG00000001672
ENSCAFG00000001673
ENSCAFG00000001675
ENSCAFG00000001677
ENSCAFG00000001680
ENSCAFG00000001681
ENSCAFG00000001685
ENSCAFG00000001686
ENSCAFG00000001688
ENSCAFG00000001689
ENSCAFG00000001690
ENSCAFG00000001697
ENSCAFG00000001698
ENSCAFG00000001699
ENSCAFG00000001700
ENSCAFG00000001701
ENSCAFG00000001702
ENSCAFG00000001703
ENSCAFG00000001704
ENSCAFG00000001705
ENSCAFG00000001706
ENSCAFG00000001709
ENSCAFG00000001710
ENSCAFG00000001711
ENSCAFG00000001712
ENSCAFG00000001713
ENSCAFG00000001714
ENSCAFG00000001715
ENSCAFG00000001717
ENSCAFG00000001718
ENSCAFG00000001719
ENSCAFG00000001720
ENSCAFG00000001721
ENSCAFG00000001722
ENSCAFG00000001723
ENSCAFG00000001725
ENSCAFG00000001726
ENSCAFG00000001727
ENSCAFG00000001728
ENSCAFG00000001730
ENSCAFG00000001731
ENSCAFG00000001732
ENSCAFG00000001733
ENSCAFG00000001735
ENSCAFG00000001736
ENSCAFG00000001738
ENSCAFG00000001740
ENSCAFG00000001741
ENSCAFG00000001744
ENSCAFG00000001745
ENSCAFG00000001748
ENSCAFG00000001751
ENSCAFG00000001752
ENSCAFG00000001753
ENSCAFG00000001754
ENSCAFG00000001756
ENSCAFG00000001757
ENSCAFG00000001758
ENSCAFG00000001760
ENSCAFG00000001762
ENSCAFG00000001763
ENSCAFG00000001765
ENSCAFG00000001766
ENSCAFG00000001767
ENSCAFG00000001768
ENSCAFG00000001769
ENSCAFG00000001771
ENSCAFG00000001772
ENSCAFG00000001774
ENSCAFG00000001775
ENSCAFG00000001776
ENSCAFG00000001777
ENSCAFG00000001778
ENSCAFG00000001779
ENSCAFG00000001781
ENSCAFG00000001782
ENSCAFG00000001783
ENSCAFG00000001784
ENSCAFG00000001785
ENSCAFG00000001786
ENSCAFG00000001787
ENSCAFG00000001788
ENSCAFG00000001789
ENSCAFG00000001790
ENSCAFG00000001791
ENSCAFG00000001792
ENSCAFG00000001793
ENSCAFG00000001795
ENSCAFG00000001796
ENSCAFG00000001797
ENSCAFG00000001798
ENSCAFG00000001799
ENSCAFG00000001800
ENSCAFG00000001801
ENSCAFG00000001802
ENSCAFG00000001804
ENSCAFG00000001805
ENSCAFG00000001807
ENSCAFG00000001808
ENSCAFG00000001809
ENSCAFG00000001810
ENSCAFG00000001811
ENSCAFG00000001812
ENSCAFG00000001813
ENSCAFG00000001814
ENSCAFG00000001815
ENSCAFG00000001816
ENSCAFG00000001818
ENSCAFG00000001819
ENSCAFG00000001820
ENSCAFG00000001821
ENSCAFG00000001825
ENSCAFG00000001827
ENSCAFG00000001828
ENSCAFG00000001829
ENSCAFG00000001832
ENSCAFG00000001833
ENSCAFG00000001834
ENSCAFG00000001835
ENSCAFG00000001836
ENSCAFG00000001837
ENSCAFG00000001838
ENSCAFG00000001839
ENSCAFG00000001840
ENSCAFG00000001841
ENSCAFG00000001842
ENSCAFG00000001843
ENSCAFG00000001844
ENSCAFG00000001845
ENSCAFG00000001846
ENSCAFG00000001847
ENSCAFG00000001848
ENSCAFG00000001849
ENSCAFG00000001850
ENSCAFG00000001851
ENSCAFG00000001852
ENSCAFG00000001853
ENSCAFG00000001854
ENSCAFG00000001855
ENSCAFG00000001856
ENSCAFG00000001857
ENSCAFG00000001858
ENSCAFG00000001861
ENSCAFG00000001862
ENSCAFG00000001865
ENSCAFG00000001866
ENSCAFG00000001867
ENSCAFG00000001868
ENSCAFG00000001869
ENSCAFG00000001870
ENSCAFG00000001871
ENSCAFG00000001872
ENSCAFG00000001873
ENSCAFG00000001874
ENSCAFG00000001875
ENSCAFG00000001877
ENSCAFG00000001878
ENSCAFG00000001879
ENSCAFG00000001880
ENSCAFG00000001882
ENSCAFG00000001883
ENSCAFG00000001884
ENSCAFG00000001885
ENSCAFG00000001886
ENSCAFG00000001889
ENSCAFG00000001890
ENSCAFG00000001891
ENSCAFG00000001892
ENSCAFG00000001893
ENSCAFG00000001894
ENSCAFG00000001895
ENSCAFG00000001897
ENSCAFG00000001898
ENSCAFG00000001899
ENSCAFG00000001900
ENSCAFG00000001901
ENSCAFG00000001902
ENSCAFG00000001903
ENSCAFG00000001905
ENSCAFG00000001906
ENSCAFG00000001907
ENSCAFG00000001908
ENSCAFG00000001909
ENSCAFG00000001910
ENSCAFG00000001911
ENSCAFG00000001913
ENSCAFG00000001915
ENSCAFG00000001916
ENSCAFG00000001917
ENSCAFG00000001918
ENSCAFG00000001919
ENSCAFG00000001921
ENSCAFG00000001922
ENSCAFG00000001923
ENSCAFG00000001924
ENSCAFG00000001925
ENSCAFG00000001926
ENSCAFG00000001927
ENSCAFG00000001928
ENSCAFG00000001929
ENSCAFG00000001930
ENSCAFG00000001932
ENSCAFG00000001935
ENSCAFG00000001937
ENSCAFG00000001938
ENSCAFG00000001941
ENSCAFG00000001942
ENSCAFG00000001943
ENSCAFG00000001944
ENSCAFG00000001945
ENSCAFG00000001946
ENSCAFG00000001947
ENSCAFG00000001949
ENSCAFG00000001951
ENSCAFG00000001952
ENSCAFG00000001953
ENSCAFG00000001954
ENSCAFG00000001956
ENSCAFG00000001957
ENSCAFG00000001959
ENSCAFG00000001960
ENSCAFG00000001961
ENSCAFG00000001962
ENSCAFG00000001964
ENSCAFG00000001965
ENSCAFG00000001966
ENSCAFG00000001967
ENSCAFG00000001968
ENSCAFG00000001969
ENSCAFG00000001970
ENSCAFG00000001971
ENSCAFG00000001972
ENSCAFG00000001974
ENSCAFG00000001976
ENSCAFG00000001977
ENSCAFG00000001978
ENSCAFG00000001980
ENSCAFG00000001981
ENSCAFG00000001982
ENSCAFG00000001983
ENSCAFG00000001985
ENSCAFG00000001986
ENSCAFG00000001987
ENSCAFG00000001988
ENSCAFG00000001989
ENSCAFG00000001990
ENSCAFG00000001991
ENSCAFG00000001995
ENSCAFG00000001996
ENSCAFG00000001997
ENSCAFG00000001998
ENSCAFG00000001999
ENSCAFG00000002000
ENSCAFG00000002001
ENSCAFG00000002002
ENSCAFG00000002006
ENSCAFG00000002007
ENSCAFG00000002008
ENSCAFG00000002011
ENSCAFG00000002013
ENSCAFG00000002014
ENSCAFG00000002015
ENSCAFG00000002016
ENSCAFG00000002017
ENSCAFG00000002018
ENSCAFG00000002019
ENSCAFG00000002020
ENSCAFG00000002021
ENSCAFG00000002023
ENSCAFG00000002025
ENSCAFG00000002026
ENSCAFG00000002027
ENSCAFG00000002028
ENSCAFG00000002029
ENSCAFG00000002030
ENSCAFG00000002031
ENSCAFG00000002032
ENSCAFG00000002033
ENSCAFG00000002034
ENSCAFG00000002035
ENSCAFG00000002036
ENSCAFG00000002037
ENSCAFG00000002038
ENSCAFG00000002039
ENSCAFG00000002040
ENSCAFG00000002041
ENSCAFG00000002042
ENSCAFG00000002043
ENSCAFG00000002045
ENSCAFG00000002046
ENSCAFG00000002049
ENSCAFG00000002050
ENSCAFG00000002052
ENSCAFG00000002053
ENSCAFG00000002054
ENSCAFG00000002055
ENSCAFG00000002057
ENSCAFG00000002058
ENSCAFG00000002061
ENSCAFG00000002063
ENSCAFG00000002064
ENSCAFG00000002065
ENSCAFG00000002066
ENSCAFG00000002067
ENSCAFG00000002068
ENSCAFG00000002069
ENSCAFG00000002070
ENSCAFG00000002071
ENSCAFG00000002072
ENSCAFG00000002073
ENSCAFG00000002075
ENSCAFG00000002077
ENSCAFG00000002078
ENSCAFG00000002079
ENSCAFG00000002080
ENSCAFG00000002081
ENSCAFG00000002083
ENSCAFG00000002084
ENSCAFG00000002085
ENSCAFG00000002086
ENSCAFG00000002089
ENSCAFG00000002090
ENSCAFG00000002091
ENSCAFG00000002092
ENSCAFG00000002093
ENSCAFG00000002094
ENSCAFG00000002095
ENSCAFG00000002096
ENSCAFG00000002098
ENSCAFG00000002099
ENSCAFG00000002100
ENSCAFG00000002101
ENSCAFG00000002102
ENSCAFG00000002104
ENSCAFG00000002105
ENSCAFG00000002106
ENSCAFG00000002110
ENSCAFG00000002111
ENSCAFG00000002112
ENSCAFG00000002113
ENSCAFG00000002114
ENSCAFG00000002115
ENSCAFG00000002116
ENSCAFG00000002117
ENSCAFG00000002118
ENSCAFG00000002119
ENSCAFG00000002120
ENSCAFG00000002121
ENSCAFG00000002122
ENSCAFG00000002123
ENSCAFG00000002124
ENSCAFG00000002126
ENSCAFG00000002127
ENSCAFG00000002128
ENSCAFG00000002129
ENSCAFG00000002130
ENSCAFG00000002131
ENSCAFG00000002132
ENSCAFG00000002133
ENSCAFG00000002134
ENSCAFG00000002138
ENSCAFG00000002139
ENSCAFG00000002140
ENSCAFG00000002141
ENSCAFG00000002142
ENSCAFG00000002143
ENSCAFG00000002145
ENSCAFG00000002147
ENSCAFG00000002152
ENSCAFG00000002153
ENSCAFG00000002154
ENSCAFG00000002155
ENSCAFG00000002156
ENSCAFG00000002160
ENSCAFG00000002161
ENSCAFG00000002162
ENSCAFG00000002163
ENSCAFG00000002165
ENSCAFG00000002166
ENSCAFG00000002169
ENSCAFG00000002171
ENSCAFG00000002172
ENSCAFG00000002173
ENSCAFG00000002174
ENSCAFG00000002175
ENSCAFG00000002179
ENSCAFG00000002180
ENSCAFG00000002182
ENSCAFG00000002183
ENSCAFG00000002184
ENSCAFG00000002187
ENSCAFG00000002188
ENSCAFG00000002189
ENSCAFG00000002190
ENSCAFG00000002191
ENSCAFG00000002193
ENSCAFG00000002194
ENSCAFG00000002195
ENSCAFG00000002196
ENSCAFG00000002199
ENSCAFG00000002201
ENSCAFG00000002202
ENSCAFG00000002203
ENSCAFG00000002204
ENSCAFG00000002206
ENSCAFG00000002207
ENSCAFG00000002208
ENSCAFG00000002209
ENSCAFG00000002210
ENSCAFG00000002212
ENSCAFG00000002214
ENSCAFG00000002215
ENSCAFG00000002216
ENSCAFG00000002217
ENSCAFG00000002218
ENSCAFG00000002220
ENSCAFG00000002222
ENSCAFG00000002223
ENSCAFG00000002224
ENSCAFG00000002225
ENSCAFG00000002226
ENSCAFG00000002227
ENSCAFG00000002228
ENSCAFG00000002229
ENSCAFG00000002230
ENSCAFG00000002232
ENSCAFG00000002233
ENSCAFG00000002234
ENSCAFG00000002235
ENSCAFG00000002236
ENSCAFG00000002237
ENSCAFG00000002238
ENSCAFG00000002239
ENSCAFG00000002240
ENSCAFG00000002241
ENSCAFG00000002242
ENSCAFG00000002244
ENSCAFG00000002246
ENSCAFG00000002248
ENSCAFG00000002250
ENSCAFG00000002253
ENSCAFG00000002254
ENSCAFG00000002255
ENSCAFG00000002256
ENSCAFG00000002257
ENSCAFG00000002260
ENSCAFG00000002261
ENSCAFG00000002264
ENSCAFG00000002266
ENSCAFG00000002270
ENSCAFG00000002271
ENSCAFG00000002273
ENSCAFG00000002275
ENSCAFG00000002276
ENSCAFG00000002277
ENSCAFG00000002278
ENSCAFG00000002280
ENSCAFG00000002281
ENSCAFG00000002283
ENSCAFG00000002285
ENSCAFG00000002286
ENSCAFG00000002287
ENSCAFG00000002288
ENSCAFG00000002289
ENSCAFG00000002290
ENSCAFG00000002291
ENSCAFG00000002292
ENSCAFG00000002293
ENSCAFG00000002294
ENSCAFG00000002296
ENSCAFG00000002297
ENSCAFG00000002300
ENSCAFG00000002301
ENSCAFG00000002304
ENSCAFG00000002305
ENSCAFG00000002306
ENSCAFG00000002307
ENSCAFG00000002308
ENSCAFG00000002309
ENSCAFG00000002310
ENSCAFG00000002313
ENSCAFG00000002315
ENSCAFG00000002316
ENSCAFG00000002317
ENSCAFG00000002318
ENSCAFG00000002319
ENSCAFG00000002322
ENSCAFG00000002323
ENSCAFG00000002324
ENSCAFG00000002327
ENSCAFG00000002328
ENSCAFG00000002329
ENSCAFG00000002330
ENSCAFG00000002331
ENSCAFG00000002332
ENSCAFG00000002333
ENSCAFG00000002334
ENSCAFG00000002336
ENSCAFG00000002337
ENSCAFG00000002340
ENSCAFG00000002341
ENSCAFG00000002342
ENSCAFG00000002344
ENSCAFG00000002345
ENSCAFG00000002346
ENSCAFG00000002348
ENSCAFG00000002349
ENSCAFG00000002350
ENSCAFG00000002351
ENSCAFG00000002352
ENSCAFG00000002354
ENSCAFG00000002356
ENSCAFG00000002357
ENSCAFG00000002358
ENSCAFG00000002360
ENSCAFG00000002361
ENSCAFG00000002363
ENSCAFG00000002364
ENSCAFG00000002365
ENSCAFG00000002366
ENSCAFG00000002367
ENSCAFG00000002370
ENSCAFG00000002371
ENSCAFG00000002372
ENSCAFG00000002375
ENSCAFG00000002377
ENSCAFG00000002380
ENSCAFG00000002382
ENSCAFG00000002386
ENSCAFG00000002387
ENSCAFG00000002390
ENSCAFG00000002391
ENSCAFG00000002392
ENSCAFG00000002393
ENSCAFG00000002394
ENSCAFG00000002395
ENSCAFG00000002396
ENSCAFG00000002397
ENSCAFG00000002399
ENSCAFG00000002400
ENSCAFG00000002402
ENSCAFG00000002403
ENSCAFG00000002404
ENSCAFG00000002406
ENSCAFG00000002408
ENSCAFG00000002409
ENSCAFG00000002410
ENSCAFG00000002411
ENSCAFG00000002412
ENSCAFG00000002413
ENSCAFG00000002414
ENSCAFG00000002416
ENSCAFG00000002419
ENSCAFG00000002420
ENSCAFG00000002421
ENSCAFG00000002424
ENSCAFG00000002425
ENSCAFG00000002426
ENSCAFG00000002427
ENSCAFG00000002428
ENSCAFG00000002432
ENSCAFG00000002433
ENSCAFG00000002435
ENSCAFG00000002437
ENSCAFG00000002439
ENSCAFG00000002440
ENSCAFG00000002441
ENSCAFG00000002445
ENSCAFG00000002447
ENSCAFG00000002448
ENSCAFG00000002451
ENSCAFG00000002452
ENSCAFG00000002454
ENSCAFG00000002455
ENSCAFG00000002456
ENSCAFG00000002459
ENSCAFG00000002460
ENSCAFG00000002461
ENSCAFG00000002463
ENSCAFG00000002464
ENSCAFG00000002465
ENSCAFG00000002467
ENSCAFG00000002469
ENSCAFG00000002470
ENSCAFG00000002471
ENSCAFG00000002473
ENSCAFG00000002477
ENSCAFG00000002479
ENSCAFG00000002481
ENSCAFG00000002482
ENSCAFG00000002483
ENSCAFG00000002487
ENSCAFG00000002489
ENSCAFG00000002490
ENSCAFG00000002491
ENSCAFG00000002492
ENSCAFG00000002493
ENSCAFG00000002494
ENSCAFG00000002495
ENSCAFG00000002498
ENSCAFG00000002499
ENSCAFG00000002500
ENSCAFG00000002501
ENSCAFG00000002504
ENSCAFG00000002505
ENSCAFG00000002508
ENSCAFG00000002509
ENSCAFG00000002511
ENSCAFG00000002512
ENSCAFG00000002513
ENSCAFG00000002515
ENSCAFG00000002516
ENSCAFG00000002517
ENSCAFG00000002518
ENSCAFG00000002519
ENSCAFG00000002520
ENSCAFG00000002523
ENSCAFG00000002525
ENSCAFG00000002526
ENSCAFG00000002527
ENSCAFG00000002528
ENSCAFG00000002531
ENSCAFG00000002532
ENSCAFG00000002533
ENSCAFG00000002535
ENSCAFG00000002538
ENSCAFG00000002539
ENSCAFG00000002540
ENSCAFG00000002541
ENSCAFG00000002542
ENSCAFG00000002543
ENSCAFG00000002544
ENSCAFG00000002545
ENSCAFG00000002546
ENSCAFG00000002547
ENSCAFG00000002548
ENSCAFG00000002549
ENSCAFG00000002550
ENSCAFG00000002551
ENSCAFG00000002552
ENSCAFG00000002553
ENSCAFG00000002554
ENSCAFG00000002556
ENSCAFG00000002557
ENSCAFG00000002558
ENSCAFG00000002560
ENSCAFG00000002561
ENSCAFG00000002562
ENSCAFG00000002563
ENSCAFG00000002564
ENSCAFG00000002565
ENSCAFG00000002568
ENSCAFG00000002572
ENSCAFG00000002573
ENSCAFG00000002574
ENSCAFG00000002575
ENSCAFG00000002576
ENSCAFG00000002577
ENSCAFG00000002579
ENSCAFG00000002580
ENSCAFG00000002581
ENSCAFG00000002585
ENSCAFG00000002586
ENSCAFG00000002587
ENSCAFG00000002588
ENSCAFG00000002589
ENSCAFG00000002590
ENSCAFG00000002592
ENSCAFG00000002594
ENSCAFG00000002595
ENSCAFG00000002596
ENSCAFG00000002598
ENSCAFG00000002599
ENSCAFG00000002600
ENSCAFG00000002601
ENSCAFG00000002602
ENSCAFG00000002603
ENSCAFG00000002605
ENSCAFG00000002606
ENSCAFG00000002607
ENSCAFG00000002608
ENSCAFG00000002609
ENSCAFG00000002610
ENSCAFG00000002611
ENSCAFG00000002612
ENSCAFG00000002613
ENSCAFG00000002614
ENSCAFG00000002615
ENSCAFG00000002616
ENSCAFG00000002617
ENSCAFG00000002618
ENSCAFG00000002619
ENSCAFG00000002620
ENSCAFG00000002626
ENSCAFG00000002627
ENSCAFG00000002628
ENSCAFG00000002630
ENSCAFG00000002631
ENSCAFG00000002632
ENSCAFG00000002633
ENSCAFG00000002634
ENSCAFG00000002635
ENSCAFG00000002638
ENSCAFG00000002640
ENSCAFG00000002641
ENSCAFG00000002643
ENSCAFG00000002645
ENSCAFG00000002646
ENSCAFG00000002649
ENSCAFG00000002652
ENSCAFG00000002653
ENSCAFG00000002654
ENSCAFG00000002655
ENSCAFG00000002656
ENSCAFG00000002657
ENSCAFG00000002658
ENSCAFG00000002659
ENSCAFG00000002660
ENSCAFG00000002661
ENSCAFG00000002663
ENSCAFG00000002664
ENSCAFG00000002667
ENSCAFG00000002669
ENSCAFG00000002671
ENSCAFG00000002675
ENSCAFG00000002688
ENSCAFG00000002689
ENSCAFG00000002692
ENSCAFG00000002694
ENSCAFG00000002695
ENSCAFG00000002696
ENSCAFG00000002697
ENSCAFG00000002698
ENSCAFG00000002699
ENSCAFG00000002700
ENSCAFG00000002701
ENSCAFG00000002702
ENSCAFG00000002703
ENSCAFG00000002704
ENSCAFG00000002705
ENSCAFG00000002706
ENSCAFG00000002707
ENSCAFG00000002708
ENSCAFG00000002709
ENSCAFG00000002711
ENSCAFG00000002712
ENSCAFG00000002713
ENSCAFG00000002714
ENSCAFG00000002716
ENSCAFG00000002717
ENSCAFG00000002719
ENSCAFG00000002721
ENSCAFG00000002722
ENSCAFG00000002723
ENSCAFG00000002724
ENSCAFG00000002727
ENSCAFG00000002728
ENSCAFG00000002729
ENSCAFG00000002731
ENSCAFG00000002732
[truncated: 20,587 more rows]

## Sheet: Table S5
Table S5: Ensembl genes not seen in BarkBase. There are 10,118 genes in the Ensembl reference that are not seen in the Barkbase data.
ENSCAFG00000000002
ENSCAFG00000000006
ENSCAFG00000000034
ENSCAFG00000000035
ENSCAFG00000000045
ENSCAFG00000000051
ENSCAFG00000000128
ENSCAFG00000000176
ENSCAFG00000000187
ENSCAFG00000000202
ENSCAFG00000000211
ENSCAFG00000000244
ENSCAFG00000000262
ENSCAFG00000000263
ENSCAFG00000000271
ENSCAFG00000000304
ENSCAFG00000000324
ENSCAFG00000000357
ENSCAFG00000000382
ENSCAFG00000000460
ENSCAFG00000000489
ENSCAFG00000000494
ENSCAFG00000000545
ENSCAFG00000000558
ENSCAFG00000000571
ENSCAFG00000000592
ENSCAFG00000000595
ENSCAFG00000000596
ENSCAFG00000000634
ENSCAFG00000000672
ENSCAFG00000000684
ENSCAFG00000000727
ENSCAFG00000000743
ENSCAFG00000000747
ENSCAFG00000000776
ENSCAFG00000000805
ENSCAFG00000000807
ENSCAFG00000000846
ENSCAFG00000000879
ENSCAFG00000000880
ENSCAFG00000000960
ENSCAFG00000000971
ENSCAFG00000001011
ENSCAFG00000001033
ENSCAFG00000001036
ENSCAFG00000001059
ENSCAFG00000001072
ENSCAFG00000001092
ENSCAFG00000001121
ENSCAFG00000001129
ENSCAFG00000001135
ENSCAFG00000001168
ENSCAFG00000001184
ENSCAFG00000001189
ENSCAFG00000001190
ENSCAFG00000001192
ENSCAFG00000001195
ENSCAFG00000001199
ENSCAFG00000001236
ENSCAFG00000001242
ENSCAFG00000001250
ENSCAFG00000001251
ENSCAFG00000001253
ENSCAFG00000001256
ENSCAFG00000001257
ENSCAFG00000001263
ENSCAFG00000001267
ENSCAFG00000001268
ENSCAFG00000001270
ENSCAFG00000001273
ENSCAFG00000001278
ENSCAFG00000001302
ENSCAFG00000001309
ENSCAFG00000001348
ENSCAFG00000001365
ENSCAFG00000001390
ENSCAFG00000001401
ENSCAFG00000001419
ENSCAFG00000001447
ENSCAFG00000001451
ENSCAFG00000001469
ENSCAFG00000001472
ENSCAFG00000001476
ENSCAFG00000001542
ENSCAFG00000001564
ENSCAFG00000001592
ENSCAFG00000001602
ENSCAFG00000001653
ENSCAFG00000001716
ENSCAFG00000001734
ENSCAFG00000001737
ENSCAFG00000001742
ENSCAFG00000001747
ENSCAFG00000001759
ENSCAFG00000001764
ENSCAFG00000001773
ENSCAFG00000001830
ENSCAFG00000001859
ENSCAFG00000002010
ENSCAFG00000002024
ENSCAFG00000002044
ENSCAFG00000002074
ENSCAFG00000002082
ENSCAFG00000002087
ENSCAFG00000002088
ENSCAFG00000002097
ENSCAFG00000002103
ENSCAFG00000002137
ENSCAFG00000002150
ENSCAFG00000002158
ENSCAFG00000002159
ENSCAFG00000002164
ENSCAFG00000002181
ENSCAFG00000002200
ENSCAFG00000002219
ENSCAFG00000002325
ENSCAFG00000002335
ENSCAFG00000002388
ENSCAFG00000002431
ENSCAFG00000002453
ENSCAFG00000002476
ENSCAFG00000002480
ENSCAFG00000002484
ENSCAFG00000002485
ENSCAFG00000002486
ENSCAFG00000002488
ENSCAFG00000002506
ENSCAFG00000002514
ENSCAFG00000002522
ENSCAFG00000002524
ENSCAFG00000002604
ENSCAFG00000002624
ENSCAFG00000002629
ENSCAFG00000002647
ENSCAFG00000002665
ENSCAFG00000002674
ENSCAFG00000002677
ENSCAFG00000002678
ENSCAFG00000002679
ENSCAFG00000002680
ENSCAFG00000002693
ENSCAFG00000002726
ENSCAFG00000002730
ENSCAFG00000002737
ENSCAFG00000002752
ENSCAFG00000002760
ENSCAFG00000002763
ENSCAFG00000002777
ENSCAFG00000002778
ENSCAFG00000002790
ENSCAFG00000002799
ENSCAFG00000002802
ENSCAFG00000002828
ENSCAFG00000002844
ENSCAFG00000002861
ENSCAFG00000002863
ENSCAFG00000002875
ENSCAFG00000002890
ENSCAFG00000002893
ENSCAFG00000002895
ENSCAFG00000002920
ENSCAFG00000002934
ENSCAFG00000002983
ENSCAFG00000003002
ENSCAFG00000003039
ENSCAFG00000003069
ENSCAFG00000003142
ENSCAFG00000003164
ENSCAFG00000003168
ENSCAFG00000003206
ENSCAFG00000003229
ENSCAFG00000003274
ENSCAFG00000003318
ENSCAFG00000003325
ENSCAFG00000003343
ENSCAFG00000003346
ENSCAFG00000003358
ENSCAFG00000003391
ENSCAFG00000003395
ENSCAFG00000003424
ENSCAFG00000003427
ENSCAFG00000003437
ENSCAFG00000003445
ENSCAFG00000003489
ENSCAFG00000003536
ENSCAFG00000003537
ENSCAFG00000003540
ENSCAFG00000003628
ENSCAFG00000003635
ENSCAFG00000003654
ENSCAFG00000003655
ENSCAFG00000003671
ENSCAFG00000003697
ENSCAFG00000003712
ENSCAFG00000003718
ENSCAFG00000003750
ENSCAFG00000003753
ENSCAFG00000003755
ENSCAFG00000003769
ENSCAFG00000003774
ENSCAFG00000003796
ENSCAFG00000003823
ENSCAFG00000003847
ENSCAFG00000003851
ENSCAFG00000003856
ENSCAFG00000003876
ENSCAFG00000003881
ENSCAFG00000003883
ENSCAFG00000003924
ENSCAFG00000003946
ENSCAFG00000003950
ENSCAFG00000003964
ENSCAFG00000003975
ENSCAFG00000003985
ENSCAFG00000004013
ENSCAFG00000004028
ENSCAFG00000004047
ENSCAFG00000004063
ENSCAFG00000004068
ENSCAFG00000004078
ENSCAFG00000004109
ENSCAFG00000004131
ENSCAFG00000004138
ENSCAFG00000004153
ENSCAFG00000004192
ENSCAFG00000004200
ENSCAFG00000004206
ENSCAFG00000004229
ENSCAFG00000004240
ENSCAFG00000004246
ENSCAFG00000004270
ENSCAFG00000004278
ENSCAFG00000004303
ENSCAFG00000004335
ENSCAFG00000004339
ENSCAFG00000004353
ENSCAFG00000004364
ENSCAFG00000004368
ENSCAFG00000004391
ENSCAFG00000004411
ENSCAFG00000004426
ENSCAFG00000004435
ENSCAFG00000004440
ENSCAFG00000004463
ENSCAFG00000004503
ENSCAFG00000004550
ENSCAFG00000004607
ENSCAFG00000004671
ENSCAFG00000004686
ENSCAFG00000004716
ENSCAFG00000004717
ENSCAFG00000004727
ENSCAFG00000004758
ENSCAFG00000004763
ENSCAFG00000004781
ENSCAFG00000004812
ENSCAFG00000004819
ENSCAFG00000004920
ENSCAFG00000004983
ENSCAFG00000004988
ENSCAFG00000005025
ENSCAFG00000005045
ENSCAFG00000005064
ENSCAFG00000005089
ENSCAFG00000005117
ENSCAFG00000005120
ENSCAFG00000005124
ENSCAFG00000005162
ENSCAFG00000005164
ENSCAFG00000005166
ENSCAFG00000005189
ENSCAFG00000005195
ENSCAFG00000005196
ENSCAFG00000005208
ENSCAFG00000005268
ENSCAFG00000005282
ENSCAFG00000005307
ENSCAFG00000005316
ENSCAFG00000005325
ENSCAFG00000005342
ENSCAFG00000005355
ENSCAFG00000005367
ENSCAFG00000005375
ENSCAFG00000005422
ENSCAFG00000005424
ENSCAFG00000005446
ENSCAFG00000005447
ENSCAFG00000005452
ENSCAFG00000005460
ENSCAFG00000005515
ENSCAFG00000005588
ENSCAFG00000005596
ENSCAFG00000005615
ENSCAFG00000005645
ENSCAFG00000005646
ENSCAFG00000005658
ENSCAFG00000005724
ENSCAFG00000005762
ENSCAFG00000005787
ENSCAFG00000005822
ENSCAFG00000005831
ENSCAFG00000005832
ENSCAFG00000005842
ENSCAFG00000005845
ENSCAFG00000005892
ENSCAFG00000005912
ENSCAFG00000005930
ENSCAFG00000005939
ENSCAFG00000005944
ENSCAFG00000005968
ENSCAFG00000006002
ENSCAFG00000006010
ENSCAFG00000006014
ENSCAFG00000006016
ENSCAFG00000006036
ENSCAFG00000006067
ENSCAFG00000006075
ENSCAFG00000006080
ENSCAFG00000006094
ENSCAFG00000006110
ENSCAFG00000006112
ENSCAFG00000006127
ENSCAFG00000006135
ENSCAFG00000006147
ENSCAFG00000006152
ENSCAFG00000006155
ENSCAFG00000006184
ENSCAFG00000006191
ENSCAFG00000006194
ENSCAFG00000006208
ENSCAFG00000006213
ENSCAFG00000006218
ENSCAFG00000006221
ENSCAFG00000006260
ENSCAFG00000006263
ENSCAFG00000006267
ENSCAFG00000006288
ENSCAFG00000006289
ENSCAFG00000006295
ENSCAFG00000006296
ENSCAFG00000006297
ENSCAFG00000006298
ENSCAFG00000006303
ENSCAFG00000006304
ENSCAFG00000006308
ENSCAFG00000006312
ENSCAFG00000006313
ENSCAFG00000006316
ENSCAFG00000006317
ENSCAFG00000006321
ENSCAFG00000006324
ENSCAFG00000006327
ENSCAFG00000006328
ENSCAFG00000006341
ENSCAFG00000006352
ENSCAFG00000006355
ENSCAFG00000006358
ENSCAFG00000006363
ENSCAFG00000006366
ENSCAFG00000006368
ENSCAFG00000006369
ENSCAFG00000006391
ENSCAFG00000006396
ENSCAFG00000006419
ENSCAFG00000006449
ENSCAFG00000006473
ENSCAFG00000006484
ENSCAFG00000006507
ENSCAFG00000006574
ENSCAFG00000006583
ENSCAFG00000006599
ENSCAFG00000006641
ENSCAFG00000006645
ENSCAFG00000006652
ENSCAFG00000006654
ENSCAFG00000006662
ENSCAFG00000006663
ENSCAFG00000006667
ENSCAFG00000006677
ENSCAFG00000006682
ENSCAFG00000006700
ENSCAFG00000006711
ENSCAFG00000006712
ENSCAFG00000006731
ENSCAFG00000006791
ENSCAFG00000006817
ENSCAFG00000006846
ENSCAFG00000006854
ENSCAFG00000006866
ENSCAFG00000006876
ENSCAFG00000006900
ENSCAFG00000006912
ENSCAFG00000006939
ENSCAFG00000006940
ENSCAFG00000006956
ENSCAFG00000006967
ENSCAFG00000006980
ENSCAFG00000006983
ENSCAFG00000006984
ENSCAFG00000006987
ENSCAFG00000007029
ENSCAFG00000007081
ENSCAFG00000007214
ENSCAFG00000007217
ENSCAFG00000007228
ENSCAFG00000007265
ENSCAFG00000007305
ENSCAFG00000007323
ENSCAFG00000007332
ENSCAFG00000007333
ENSCAFG00000007345
ENSCAFG00000007366
ENSCAFG00000007369
ENSCAFG00000007370
ENSCAFG00000007395
ENSCAFG00000007397
ENSCAFG00000007398
ENSCAFG00000007418
ENSCAFG00000007430
ENSCAFG00000007529
ENSCAFG00000007530
ENSCAFG00000007543
ENSCAFG00000007556
ENSCAFG00000007561
ENSCAFG00000007565
ENSCAFG00000007632
ENSCAFG00000007639
ENSCAFG00000007643
ENSCAFG00000007646
ENSCAFG00000007660
ENSCAFG00000007696
ENSCAFG00000007697
ENSCAFG00000007710
ENSCAFG00000007714
ENSCAFG00000007715
ENSCAFG00000007716
ENSCAFG00000007718
ENSCAFG00000007725
ENSCAFG00000007727
ENSCAFG00000007729
ENSCAFG00000007733
ENSCAFG00000007734
ENSCAFG00000007739
ENSCAFG00000007769
ENSCAFG00000007794
ENSCAFG00000007802
ENSCAFG00000007811
ENSCAFG00000007820
ENSCAFG00000007842
ENSCAFG00000007849
ENSCAFG00000007921
ENSCAFG00000007926
ENSCAFG00000007988
ENSCAFG00000007989
ENSCAFG00000007993
ENSCAFG00000007996
ENSCAFG00000007999
ENSCAFG00000008001
ENSCAFG00000008017
ENSCAFG00000008020
ENSCAFG00000008025
ENSCAFG00000008030
ENSCAFG00000008035
ENSCAFG00000008040
ENSCAFG00000008048
ENSCAFG00000008049
ENSCAFG00000008050
ENSCAFG00000008052
ENSCAFG00000008075
ENSCAFG00000008084
ENSCAFG00000008094
ENSCAFG00000008097
ENSCAFG00000008100
ENSCAFG00000008106
ENSCAFG00000008120
ENSCAFG00000008121
ENSCAFG00000008128
ENSCAFG00000008129
ENSCAFG00000008132
ENSCAFG00000008133
ENSCAFG00000008134
ENSCAFG00000008138
ENSCAFG00000008139
ENSCAFG00000008142
ENSCAFG00000008145
ENSCAFG00000008167
ENSCAFG00000008168
ENSCAFG00000008172
ENSCAFG00000008189
ENSCAFG00000008213
ENSCAFG00000008217
ENSCAFG00000008257
ENSCAFG00000008258
ENSCAFG00000008267
ENSCAFG00000008303
ENSCAFG00000008329
ENSCAFG00000008335
ENSCAFG00000008360
ENSCAFG00000008367
ENSCAFG00000008376
ENSCAFG00000008403
ENSCAFG00000008458
ENSCAFG00000008533
ENSCAFG00000008555
ENSCAFG00000008558
ENSCAFG00000008574
ENSCAFG00000008581
ENSCAFG00000008592
ENSCAFG00000008619
ENSCAFG00000008625
ENSCAFG00000008705
ENSCAFG00000008829
ENSCAFG00000008842
ENSCAFG00000008854
ENSCAFG00000008864
ENSCAFG00000008890
ENSCAFG00000008920
ENSCAFG00000008928
ENSCAFG00000008931
ENSCAFG00000008934
ENSCAFG00000008943
ENSCAFG00000008949
ENSCAFG00000008955
ENSCAFG00000008988
ENSCAFG00000008996
ENSCAFG00000009011
ENSCAFG00000009038
ENSCAFG00000009049
ENSCAFG00000009080
ENSCAFG00000009124
ENSCAFG00000009172
ENSCAFG00000009194
ENSCAFG00000009198
ENSCAFG00000009244
ENSCAFG00000009338
ENSCAFG00000009355
ENSCAFG00000009465
ENSCAFG00000009495
ENSCAFG00000009499
ENSCAFG00000009501
ENSCAFG00000009505
ENSCAFG00000009542
ENSCAFG00000009543
ENSCAFG00000009551
ENSCAFG00000009620
ENSCAFG00000009627
ENSCAFG00000009683
ENSCAFG00000009697
ENSCAFG00000009701
ENSCAFG00000009704
ENSCAFG00000009706
ENSCAFG00000009712
ENSCAFG00000009714
ENSCAFG00000009716
ENSCAFG00000009723
ENSCAFG00000009728
ENSCAFG00000009730
ENSCAFG00000009731
ENSCAFG00000009752
ENSCAFG00000009806
ENSCAFG00000009807
ENSCAFG00000009828
ENSCAFG00000009854
ENSCAFG00000009864
ENSCAFG00000009899
ENSCAFG00000009925
ENSCAFG00000009936
ENSCAFG00000009954
ENSCAFG00000009965
ENSCAFG00000009966
ENSCAFG00000009985
ENSCAFG00000009988
ENSCAFG00000009991
ENSCAFG00000010000
ENSCAFG00000010012
ENSCAFG00000010025
ENSCAFG00000010041
ENSCAFG00000010050
ENSCAFG00000010065
ENSCAFG00000010066
ENSCAFG00000010069
ENSCAFG00000010070
ENSCAFG00000010073
ENSCAFG00000010079
ENSCAFG00000010103
ENSCAFG00000010105
ENSCAFG00000010106
ENSCAFG00000010109
ENSCAFG00000010125
ENSCAFG00000010126
ENSCAFG00000010138
ENSCAFG00000010143
ENSCAFG00000010248
ENSCAFG00000010262
ENSCAFG00000010301
ENSCAFG00000010326
ENSCAFG00000010327
ENSCAFG00000010337
ENSCAFG00000010374
ENSCAFG00000010397
ENSCAFG00000010399
ENSCAFG00000010442
ENSCAFG00000010447
ENSCAFG00000010455
ENSCAFG00000010472
ENSCAFG00000010506
ENSCAFG00000010553
ENSCAFG00000010558
ENSCAFG00000010585
ENSCAFG00000010622
ENSCAFG00000010648
ENSCAFG00000010653
ENSCAFG00000010688
ENSCAFG00000010708
ENSCAFG00000010763
ENSCAFG00000010770
ENSCAFG00000010776
ENSCAFG00000010792
ENSCAFG00000010795
ENSCAFG00000010800
ENSCAFG00000010808
ENSCAFG00000010818
ENSCAFG00000010820
ENSCAFG00000010841
ENSCAFG00000010844
ENSCAFG00000010886
ENSCAFG00000010908
ENSCAFG00000010970
ENSCAFG00000011023
ENSCAFG00000011043
ENSCAFG00000011088
ENSCAFG00000011166
ENSCAFG00000011182
ENSCAFG00000011230
ENSCAFG00000011237
ENSCAFG00000011240
ENSCAFG00000011245
ENSCAFG00000011255
ENSCAFG00000011258
ENSCAFG00000011262
ENSCAFG00000011293
ENSCAFG00000011300
ENSCAFG00000011310
ENSCAFG00000011311
ENSCAFG00000011312
ENSCAFG00000011315
ENSCAFG00000011329
ENSCAFG00000011378
ENSCAFG00000011397
ENSCAFG00000011436
ENSCAFG00000011444
ENSCAFG00000011450
ENSCAFG00000011456
ENSCAFG00000011466
ENSCAFG00000011470
ENSCAFG00000011472
ENSCAFG00000011491
ENSCAFG00000011497
ENSCAFG00000011501
ENSCAFG00000011530
ENSCAFG00000011547
ENSCAFG00000011554
ENSCAFG00000011561
ENSCAFG00000011600
ENSCAFG00000011602
ENSCAFG00000011608
ENSCAFG00000011614
ENSCAFG00000011615
ENSCAFG00000011634
ENSCAFG00000011640
ENSCAFG00000011678
ENSCAFG00000011679
ENSCAFG00000011683
ENSCAFG00000011684
ENSCAFG00000011686
ENSCAFG00000011692
ENSCAFG00000011707
ENSCAFG00000011743
ENSCAFG00000011747
ENSCAFG00000011771
ENSCAFG00000011785
ENSCAFG00000011793
ENSCAFG00000011837
ENSCAFG00000011870
ENSCAFG00000011883
ENSCAFG00000011889
ENSCAFG00000011918
ENSCAFG00000011947
ENSCAFG00000011961
ENSCAFG00000012062
ENSCAFG00000012083
ENSCAFG00000012131
ENSCAFG00000012133
ENSCAFG00000012139
ENSCAFG00000012141
ENSCAFG00000012296
ENSCAFG00000012313
ENSCAFG00000012321
ENSCAFG00000012323
ENSCAFG00000012362
ENSCAFG00000012458
ENSCAFG00000012476
ENSCAFG00000012479
ENSCAFG00000012483
ENSCAFG00000012501
ENSCAFG00000012506
ENSCAFG00000012512
ENSCAFG00000012522
ENSCAFG00000012527
ENSCAFG00000012538
ENSCAFG00000012549
ENSCAFG00000012568
ENSCAFG00000012573
ENSCAFG00000012577
ENSCAFG00000012592
ENSCAFG00000012597
ENSCAFG00000012607
ENSCAFG00000012615
ENSCAFG00000012618
ENSCAFG00000012631
ENSCAFG00000012632
ENSCAFG00000012670
ENSCAFG00000012678
ENSCAFG00000012721
ENSCAFG00000012853
ENSCAFG00000012901
ENSCAFG00000012907
ENSCAFG00000012974
ENSCAFG00000012977
ENSCAFG00000013041
ENSCAFG00000013070
ENSCAFG00000013082
ENSCAFG00000013091
ENSCAFG00000013107
ENSCAFG00000013124
ENSCAFG00000013176
ENSCAFG00000013303
ENSCAFG00000013315
ENSCAFG00000013364
ENSCAFG00000013374
ENSCAFG00000013378
ENSCAFG00000013381
ENSCAFG00000013384
ENSCAFG00000013399
ENSCAFG00000013424
ENSCAFG00000013437
ENSCAFG00000013441
ENSCAFG00000013502
ENSCAFG00000013519
ENSCAFG00000013550
ENSCAFG00000013570
ENSCAFG00000013584
ENSCAFG00000013586
ENSCAFG00000013598
ENSCAFG00000013604
ENSCAFG00000013610
ENSCAFG00000013626
ENSCAFG00000013644
ENSCAFG00000013648
ENSCAFG00000013675
ENSCAFG00000013718
ENSCAFG00000013727
ENSCAFG00000013757
ENSCAFG00000013768
ENSCAFG00000013789
ENSCAFG00000013796
ENSCAFG00000013799
ENSCAFG00000013803
ENSCAFG00000013821
ENSCAFG00000013825
ENSCAFG00000013832
ENSCAFG00000013914
ENSCAFG00000013927
ENSCAFG00000013949
ENSCAFG00000013967
ENSCAFG00000014063
ENSCAFG00000014078
ENSCAFG00000014096
ENSCAFG00000014097
ENSCAFG00000014101
ENSCAFG00000014107
ENSCAFG00000014138
ENSCAFG00000014147
ENSCAFG00000014169
ENSCAFG00000014186
ENSCAFG00000014210
ENSCAFG00000014272
ENSCAFG00000014293
ENSCAFG00000014318
ENSCAFG00000014365
ENSCAFG00000014385
ENSCAFG00000014387
ENSCAFG00000014407
ENSCAFG00000014408
ENSCAFG00000014417
ENSCAFG00000014425
ENSCAFG00000014433
ENSCAFG00000014447
ENSCAFG00000014450
ENSCAFG00000014480
ENSCAFG00000014492
ENSCAFG00000014500
ENSCAFG00000014524
ENSCAFG00000014525
ENSCAFG00000014562
ENSCAFG00000014598
ENSCAFG00000014605
ENSCAFG00000014646
ENSCAFG00000014649
ENSCAFG00000014652
ENSCAFG00000014669
ENSCAFG00000014673
ENSCAFG00000014719
ENSCAFG00000014751
ENSCAFG00000014755
ENSCAFG00000014756
ENSCAFG00000014768
ENSCAFG00000014779
ENSCAFG00000014787
ENSCAFG00000014813
ENSCAFG00000014824
ENSCAFG00000014869
ENSCAFG00000014875
ENSCAFG00000014888
ENSCAFG00000014892
ENSCAFG00000014952
ENSCAFG00000014953
ENSCAFG00000015010
ENSCAFG00000015057
ENSCAFG00000015062
ENSCAFG00000015075
ENSCAFG00000015096
ENSCAFG00000015160
ENSCAFG00000015167
ENSCAFG00000015168
ENSCAFG00000015171
ENSCAFG00000015225
ENSCAFG00000015234
ENSCAFG00000015280
ENSCAFG00000015305
ENSCAFG00000015306
ENSCAFG00000015327
ENSCAFG00000015359
ENSCAFG00000015434
ENSCAFG00000015437
ENSCAFG00000015447
ENSCAFG00000015460
ENSCAFG00000015463
ENSCAFG00000015555
ENSCAFG00000015582
ENSCAFG00000015608
ENSCAFG00000015632
ENSCAFG00000015649
ENSCAFG00000015676
ENSCAFG00000015678
ENSCAFG00000015691
ENSCAFG00000015763
ENSCAFG00000015775
ENSCAFG00000015780
ENSCAFG00000015814
ENSCAFG00000015833
ENSCAFG00000015849
ENSCAFG00000015917
ENSCAFG00000015951
ENSCAFG00000015965
ENSCAFG00000016037
ENSCAFG00000016056
ENSCAFG00000016073
ENSCAFG00000016157
ENSCAFG00000016176
ENSCAFG00000016247
ENSCAFG00000016254
ENSCAFG00000016266
ENSCAFG00000016275
ENSCAFG00000016282
ENSCAFG00000016297
ENSCAFG00000016329
ENSCAFG00000016344
ENSCAFG00000016367
ENSCAFG00000016393
ENSCAFG00000016420
ENSCAFG00000016458
ENSCAFG00000016520
ENSCAFG00000016523
ENSCAFG00000016548
ENSCAFG00000016554
ENSCAFG00000016573
ENSCAFG00000016581
ENSCAFG00000016606
ENSCAFG00000016637
ENSCAFG00000016642
ENSCAFG00000016654
ENSCAFG00000016658
ENSCAFG00000016754
ENSCAFG00000016830
ENSCAFG00000016902
ENSCAFG00000016930
ENSCAFG00000017000
ENSCAFG00000017025
ENSCAFG00000017074
ENSCAFG00000017083
ENSCAFG00000017186
ENSCAFG00000017189
ENSCAFG00000017212
ENSCAFG00000017247
ENSCAFG00000017292
ENSCAFG00000017295
ENSCAFG00000017299
ENSCAFG00000017323
ENSCAFG00000017331
ENSCAFG00000017346
ENSCAFG00000017363
ENSCAFG00000017370
ENSCAFG00000017407
ENSCAFG00000017412
ENSCAFG00000017420
ENSCAFG00000017424
ENSCAFG00000017435
ENSCAFG00000017448
ENSCAFG00000017449
ENSCAFG00000017450
ENSCAFG00000017483
ENSCAFG00000017487
ENSCAFG00000017489
ENSCAFG00000017491
ENSCAFG00000017503
ENSCAFG00000017536
ENSCAFG00000017608
ENSCAFG00000017617
ENSCAFG00000017678
ENSCAFG00000017689
ENSCAFG00000017699
ENSCAFG00000017719
ENSCAFG00000017720
ENSCAFG00000017750
ENSCAFG00000017751
ENSCAFG00000017753
ENSCAFG00000017771
ENSCAFG00000017777
ENSCAFG00000017787
ENSCAFG00000017797
ENSCAFG00000017806
ENSCAFG00000017826
ENSCAFG00000017837
ENSCAFG00000017850
ENSCAFG00000017887
ENSCAFG00000017898
ENSCAFG00000017900
ENSCAFG00000017940
ENSCAFG00000017987
ENSCAFG00000017990
ENSCAFG00000017993
ENSCAFG00000017999
ENSCAFG00000018029
ENSCAFG00000018030
ENSCAFG00000018047
ENSCAFG00000018055
ENSCAFG00000018097
ENSCAFG00000018099
ENSCAFG00000018118
ENSCAFG00000018128
ENSCAFG00000018134
ENSCAFG00000018137
ENSCAFG00000018139
ENSCAFG00000018149
ENSCAFG00000018172
ENSCAFG00000018232
ENSCAFG00000018233
ENSCAFG00000018265
ENSCAFG00000018336
ENSCAFG00000018355
ENSCAFG00000018364
ENSCAFG00000018373
ENSCAFG00000018391
ENSCAFG00000018409
ENSCAFG00000018414
ENSCAFG00000018468
ENSCAFG00000018470
ENSCAFG00000018477
ENSCAFG00000018499
ENSCAFG00000018534
ENSCAFG00000018551
ENSCAFG00000018555
ENSCAFG00000018565
ENSCAFG00000018566
ENSCAFG00000018573
ENSCAFG00000018580
ENSCAFG00000018596
ENSCAFG00000018653
ENSCAFG00000018664
ENSCAFG00000018677
ENSCAFG00000018679
ENSCAFG00000018689
ENSCAFG00000018694
ENSCAFG00000018710
ENSCAFG00000018712
ENSCAFG00000018714
ENSCAFG00000018748
ENSCAFG00000018781
ENSCAFG00000018811
ENSCAFG00000018819
ENSCAFG00000018853
ENSCAFG00000018860
ENSCAFG00000018881
ENSCAFG00000018893
ENSCAFG00000018941
ENSCAFG00000018946
ENSCAFG00000018980
ENSCAFG00000018988
ENSCAFG00000019013
ENSCAFG00000019023
ENSCAFG00000019029
ENSCAFG00000019031
ENSCAFG00000019041
ENSCAFG00000019051
ENSCAFG00000019055
ENSCAFG00000019087
ENSCAFG00000019090
ENSCAFG00000019097
ENSCAFG00000019106
ENSCAFG00000019110
ENSCAFG00000019145
ENSCAFG00000019160
ENSCAFG00000019162
ENSCAFG00000019178
ENSCAFG00000019276
ENSCAFG00000019283
ENSCAFG00000019297
ENSCAFG00000019302
ENSCAFG00000019304
ENSCAFG00000019310
ENSCAFG00000019314
ENSCAFG00000019324
ENSCAFG00000019325
ENSCAFG00000019327
ENSCAFG00000019441
ENSCAFG00000019469
ENSCAFG00000019471
ENSCAFG00000019535
ENSCAFG00000019563
ENSCAFG00000019571
ENSCAFG00000019610
ENSCAFG00000019638
ENSCAFG00000019657
ENSCAFG00000019690
ENSCAFG00000019691
ENSCAFG00000019721
ENSCAFG00000019731
ENSCAFG00000019736
ENSCAFG00000019743
ENSCAFG00000019747
ENSCAFG00000019751
ENSCAFG00000019754
ENSCAFG00000019755
ENSCAFG00000019773
ENSCAFG00000019775
ENSCAFG00000019778
ENSCAFG00000019792
ENSCAFG00000019826
ENSCAFG00000019863
ENSCAFG00000019879
ENSCAFG00000019959
ENSCAFG00000019994
ENSCAFG00000020009
ENSCAFG00000020048
ENSCAFG00000020070
ENSCAFG00000020129
ENSCAFG00000020168
ENSCAFG00000020169
ENSCAFG00000020173
ENSCAFG00000020174
ENSCAFG00000020213
ENSCAFG00000020230
ENSCAFG00000020258
ENSCAFG00000020259
ENSCAFG00000020265
ENSCAFG00000020296
ENSCAFG00000020388
ENSCAFG00000020396
ENSCAFG00000020431
ENSCAFG00000020440
ENSCAFG00000020442
ENSCAFG00000020444
ENSCAFG00000020445
ENSCAFG00000020446
ENSCAFG00000020447
ENSCAFG00000020448
ENSCAFG00000020451
ENSCAFG00000020452
ENSCAFG00000020455
ENSCAFG00000020457
ENSCAFG00000020459
ENSCAFG00000020460
ENSCAFG00000020463
ENSCAFG00000020464
ENSCAFG00000020465
ENSCAFG00000020466
ENSCAFG00000020467
ENSCAFG00000020469
ENSCAFG00000020470
ENSCAFG00000020473
ENSCAFG00000020474
ENSCAFG00000020478
ENSCAFG00000020479
ENSCAFG00000020480
ENSCAFG00000020481
ENSCAFG00000020482
ENSCAFG00000020483
ENSCAFG00000020486
ENSCAFG00000020487
ENSCAFG00000020489
ENSCAFG00000020496
ENSCAFG00000020497
ENSCAFG00000020498
ENSCAFG00000020499
ENSCAFG00000020504
ENSCAFG00000020506
ENSCAFG00000020510
ENSCAFG00000020511
ENSCAFG00000020514
ENSCAFG00000020515
ENSCAFG00000020517
ENSCAFG00000020518
ENSCAFG00000020519
ENSCAFG00000020520
ENSCAFG00000020522
ENSCAFG00000020530
ENSCAFG00000020532
ENSCAFG00000020533
ENSCAFG00000020535
ENSCAFG00000020538
ENSCAFG00000020539
ENSCAFG00000020540
ENSCAFG00000020544
ENSCAFG00000020546
ENSCAFG00000020547
ENSCAFG00000020548
ENSCAFG00000020549
ENSCAFG00000020552
ENSCAFG00000020556
ENSCAFG00000020561
ENSCAFG00000020562
ENSCAFG00000020565
ENSCAFG00000020567
ENSCAFG00000020569
ENSCAFG00000020571
ENSCAFG00000020573
ENSCAFG00000020580
ENSCAFG00000020581
ENSCAFG00000020582
ENSCAFG00000020584
ENSCAFG00000020585
ENSCAFG00000020586
ENSCAFG00000020588
ENSCAFG00000020589
ENSCAFG00000020590
ENSCAFG00000020593
ENSCAFG00000020597
ENSCAFG00000020604
ENSCAFG00000020605
ENSCAFG00000020610
ENSCAFG00000020612
ENSCAFG00000020613
ENSCAFG00000020614
ENSCAFG00000020615
ENSCAFG00000020617
ENSCAFG00000020618
ENSCAFG00000020621
ENSCAFG00000020624
ENSCAFG00000020626
ENSCAFG00000020627
ENSCAFG00000020629
ENSCAFG00000020630
ENSCAFG00000020636
ENSCAFG00000020638
ENSCAFG00000020639
ENSCAFG00000020641
ENSCAFG00000020643
ENSCAFG00000020644
ENSCAFG00000020646
ENSCAFG00000020649
ENSCAFG00000020654
ENSCAFG00000020659
ENSCAFG00000020660
ENSCAFG00000020663
ENSCAFG00000020664
ENSCAFG00000020665
ENSCAFG00000020668
ENSCAFG00000020669
ENSCAFG00000020670
ENSCAFG00000020673
ENSCAFG00000020675
ENSCAFG00000020680
ENSCAFG00000020681
ENSCAFG00000020686
ENSCAFG00000020689
ENSCAFG00000020695
ENSCAFG00000020702
ENSCAFG00000020705
ENSCAFG00000020707
ENSCAFG00000020717
ENSCAFG00000020721
ENSCAFG00000020724
ENSCAFG00000020725
ENSCAFG00000020728
ENSCAFG00000020730
ENSCAFG00000020732
ENSCAFG00000020733
ENSCAFG00000020735
ENSCAFG00000020736
ENSCAFG00000020743
ENSCAFG00000020745
ENSCAFG00000020747
ENSCAFG00000020748
ENSCAFG00000020750
ENSCAFG00000020752
ENSCAFG00000020753
ENSCAFG00000020757
ENSCAFG00000020758
ENSCAFG00000020761
ENSCAFG00000020765
ENSCAFG00000020766
ENSCAFG00000020769
ENSCAFG00000020774
ENSCAFG00000020775
ENSCAFG00000020781
ENSCAFG00000020782
ENSCAFG00000020783
ENSCAFG00000020787
ENSCAFG00000020788
ENSCAFG00000020789
ENSCAFG00000020790
ENSCAFG00000020791
ENSCAFG00000020796
ENSCAFG00000020798
ENSCAFG00000020799
ENSCAFG00000020800
ENSCAFG00000020802
ENSCAFG00000020804
ENSCAFG00000020809
ENSCAFG00000020810
ENSCAFG00000020811
ENSCAFG00000020813
ENSCAFG00000020815
ENSCAFG00000020817
ENSCAFG00000020818
ENSCAFG00000020824
ENSCAFG00000020826
ENSCAFG00000020827
ENSCAFG00000020828
ENSCAFG00000020835
ENSCAFG00000020842
ENSCAFG00000020843
ENSCAFG00000020845
ENSCAFG00000020846
ENSCAFG00000020847
ENSCAFG00000020848
ENSCAFG00000020851
ENSCAFG00000020853
ENSCAFG00000020862
ENSCAFG00000020867
ENSCAFG00000020870
ENSCAFG00000020877
ENSCAFG00000020878
ENSCAFG00000020886
ENSCAFG00000020887
ENSCAFG00000020892
ENSCAFG00000020894
ENSCAFG00000020895
ENSCAFG00000020897
ENSCAFG00000020898
ENSCAFG00000020899
ENSCAFG00000020904
ENSCAFG00000020907
ENSCAFG00000020910
ENSCAFG00000020911
ENSCAFG00000020912
ENSCAFG00000020915
ENSCAFG00000020917
ENSCAFG00000020921
ENSCAFG00000020925
ENSCAFG00000020926
ENSCAFG00000020928
ENSCAFG00000020932
ENSCAFG00000020933
ENSCAFG00000020935
ENSCAFG00000020936
ENSCAFG00000020938
ENSCAFG00000020943
ENSCAFG00000020949
ENSCAFG00000020950
ENSCAFG00000020951
ENSCAFG00000020953
ENSCAFG00000020955
ENSCAFG00000020961
ENSCAFG00000020963
ENSCAFG00000020965
ENSCAFG00000020971
ENSCAFG00000020982
ENSCAFG00000020987
ENSCAFG00000020993
ENSCAFG00000020995
ENSCAFG00000020998
ENSCAFG00000021000
ENSCAFG00000021001
ENSCAFG00000021003
ENSCAFG00000021006
ENSCAFG00000021010
ENSCAFG00000021011
ENSCAFG00000021015
ENSCAFG00000021016
ENSCAFG00000021017
ENSCAFG00000021031
ENSCAFG00000021035
ENSCAFG00000021037
ENSCAFG00000021038
ENSCAFG00000021039
ENSCAFG00000021040
ENSCAFG00000021042
ENSCAFG00000021043
ENSCAFG00000021046
ENSCAFG00000021052
ENSCAFG00000021058
ENSCAFG00000021061
ENSCAFG00000021062
ENSCAFG00000021071
ENSCAFG00000021074
ENSCAFG00000021075
ENSCAFG00000021078
ENSCAFG00000021082
ENSCAFG00000021083
ENSCAFG00000021085
ENSCAFG00000021089
ENSCAFG00000021092
ENSCAFG00000021097
ENSCAFG00000021098
ENSCAFG00000021110
ENSCAFG00000021114
ENSCAFG00000021115
ENSCAFG00000021123
ENSCAFG00000021125
ENSCAFG00000021130
ENSCAFG00000021131
ENSCAFG00000021135
ENSCAFG00000021140
ENSCAFG00000021144
ENSCAFG00000021158
ENSCAFG00000021160
ENSCAFG00000021169
ENSCAFG00000021175
ENSCAFG00000021189
ENSCAFG00000021190
ENSCAFG00000021194
ENSCAFG00000021195
ENSCAFG00000021203
ENSCAFG00000021204
ENSCAFG00000021206
ENSCAFG00000021209
ENSCAFG00000021210
ENSCAFG00000021212
ENSCAFG00000021216
ENSCAFG00000021217
ENSCAFG00000021220
ENSCAFG00000021221
ENSCAFG00000021223
ENSCAFG00000021226
ENSCAFG00000021227
ENSCAFG00000021230
ENSCAFG00000021234
ENSCAFG00000021236
ENSCAFG00000021237
ENSCAFG00000021248
ENSCAFG00000021249
ENSCAFG00000021250
ENSCAFG00000021251
ENSCAFG00000021261
ENSCAFG00000021271
ENSCAFG00000021272
ENSCAFG00000021273
ENSCAFG00000021274
ENSCAFG00000021284
ENSCAFG00000021286
ENSCAFG00000021287
ENSCAFG00000021290
ENSCAFG00000021299
ENSCAFG00000021301
ENSCAFG00000021304
ENSCAFG00000021306
ENSCAFG00000021307
ENSCAFG00000021308
ENSCAFG00000021318
ENSCAFG00000021325
ENSCAFG00000021328
ENSCAFG00000021332
ENSCAFG00000021333
ENSCAFG00000021334
ENSCAFG00000021336
ENSCAFG00000021341
ENSCAFG00000021351
ENSCAFG00000021353
ENSCAFG00000021358
ENSCAFG00000021359
ENSCAFG00000021362
ENSCAFG00000021363
ENSCAFG00000021370
ENSCAFG00000021373
ENSCAFG00000021374
ENSCAFG00000021379
ENSCAFG00000021380
ENSCAFG00000021382
ENSCAFG00000021386
ENSCAFG00000021387
ENSCAFG00000021392
ENSCAFG00000021398
ENSCAFG00000021400
ENSCAFG00000021401
ENSCAFG00000021403
ENSCAFG00000021405
ENSCAFG00000021408
ENSCAFG00000021411
ENSCAFG00000021413
ENSCAFG00000021414
ENSCAFG00000021416
ENSCAFG00000021418
ENSCAFG00000021428
ENSCAFG00000021441
ENSCAFG00000021443
ENSCAFG00000021445
ENSCAFG00000021446
ENSCAFG00000021447
ENSCAFG00000021449
ENSCAFG00000021450
ENSCAFG00000021451
ENSCAFG00000021452
ENSCAFG00000021456
ENSCAFG00000021460
ENSCAFG00000021462
ENSCAFG00000021465
ENSCAFG00000021472
ENSCAFG00000021474
ENSCAFG00000021475
ENSCAFG00000021492
ENSCAFG00000021498
ENSCAFG00000021500
ENSCAFG00000021501
ENSCAFG00000021502
ENSCAFG00000021509
ENSCAFG00000021510
ENSCAFG00000021511
ENSCAFG00000021521
ENSCAFG00000021523
ENSCAFG00000021524
ENSCAFG00000021528
ENSCAFG00000021530
ENSCAFG00000021531
ENSCAFG00000021533
ENSCAFG00000021534
ENSCAFG00000021535
ENSCAFG00000021536
ENSCAFG00000021539
ENSCAFG00000021540
ENSCAFG00000021543
ENSCAFG00000021548
ENSCAFG00000021549
ENSCAFG00000021550
ENSCAFG00000021551
ENSCAFG00000021554
ENSCAFG00000021561
ENSCAFG00000021571
ENSCAFG00000021582
ENSCAFG00000021594
ENSCAFG00000021595
ENSCAFG00000021596
ENSCAFG00000021598
ENSCAFG00000021602
ENSCAFG00000021604
ENSCAFG00000021608
ENSCAFG00000021610
ENSCAFG00000021612
ENSCAFG00000021615
ENSCAFG00000021618
ENSCAFG00000021622
ENSCAFG00000021624
ENSCAFG00000021627
ENSCAFG00000021629
ENSCAFG00000021631
ENSCAFG00000021632
ENSCAFG00000021633
ENSCAFG00000021637
ENSCAFG00000021641
ENSCAFG00000021642
ENSCAFG00000021643
ENSCAFG00000021644
ENSCAFG00000021649
ENSCAFG00000021650
ENSCAFG00000021651
ENSCAFG00000021654
ENSCAFG00000021661
ENSCAFG00000021664
ENSCAFG00000021666
ENSCAFG00000021668
ENSCAFG00000021680
ENSCAFG00000021682
ENSCAFG00000021684
ENSCAFG00000021688
ENSCAFG00000021691
ENSCAFG00000021693
ENSCAFG00000021694
ENSCAFG00000021696
ENSCAFG00000021699
ENSCAFG00000021700
ENSCAFG00000021702
ENSCAFG00000021706
ENSCAFG00000021708
ENSCAFG00000021711
ENSCAFG00000021715
ENSCAFG00000021719
ENSCAFG00000021723
ENSCAFG00000021726
ENSCAFG00000021729
ENSCAFG00000021732
ENSCAFG00000021739
ENSCAFG00000021743
ENSCAFG00000021749
ENSCAFG00000021751
ENSCAFG00000021752
ENSCAFG00000021753
ENSCAFG00000021754
ENSCAFG00000021755
ENSCAFG00000021758
ENSCAFG00000021760
ENSCAFG00000021761
ENSCAFG00000021764
ENSCAFG00000021767
ENSCAFG00000021768
ENSCAFG00000021769
ENSCAFG00000021772
ENSCAFG00000021779
ENSCAFG00000021780
ENSCAFG00000021783
ENSCAFG00000021785
ENSCAFG00000021789
ENSCAFG00000021795
ENSCAFG00000021803
ENSCAFG00000021806
ENSCAFG00000021807
ENSCAFG00000021812
ENSCAFG00000021815
ENSCAFG00000021820
ENSCAFG00000021821
ENSCAFG00000021822
ENSCAFG00000021832
ENSCAFG00000021838
ENSCAFG00000021839
ENSCAFG00000021843
ENSCAFG00000021849
ENSCAFG00000021874
ENSCAFG00000021880
ENSCAFG00000021882
ENSCAFG00000021884
ENSCAFG00000021886
ENSCAFG00000021889
ENSCAFG00000021891
ENSCAFG00000021893
ENSCAFG00000021898
ENSCAFG00000021902
ENSCAFG00000021903
ENSCAFG00000021908
ENSCAFG00000021910
ENSCAFG00000021920
ENSCAFG00000021922
ENSCAFG00000021924
ENSCAFG00000021930
ENSCAFG00000021931
ENSCAFG00000021932
ENSCAFG00000021935
ENSCAFG00000021936
ENSCAFG00000021941
ENSCAFG00000021943
ENSCAFG00000021945
ENSCAFG00000021949
ENSCAFG00000021951
ENSCAFG00000021956
ENSCAFG00000021957
ENSCAFG00000021960
ENSCAFG00000021967
ENSCAFG00000021968
ENSCAFG00000021970
ENSCAFG00000021972
ENSCAFG00000021975
ENSCAFG00000021976
ENSCAFG00000021979
ENSCAFG00000021983
ENSCAFG00000021987
ENSCAFG00000021989
ENSCAFG00000021991
ENSCAFG00000021992
ENSCAFG00000021998
ENSCAFG00000022005
ENSCAFG00000022012
ENSCAFG00000022013
ENSCAFG00000022021
ENSCAFG00000022022
ENSCAFG00000022024
ENSCAFG00000022028
ENSCAFG00000022037
ENSCAFG00000022045
ENSCAFG00000022054
ENSCAFG00000022057
ENSCAFG00000022060
ENSCAFG00000022064
ENSCAFG00000022065
ENSCAFG00000022068
ENSCAFG00000022069
ENSCAFG00000022075
ENSCAFG00000022080
ENSCAFG00000022081
ENSCAFG00000022083
ENSCAFG00000022084
ENSCAFG00000022086
ENSCAFG00000022091
ENSCAFG00000022098
ENSCAFG00000022100
ENSCAFG00000022103
ENSCAFG00000022105
ENSCAFG00000022106
ENSCAFG00000022107
ENSCAFG00000022108
ENSCAFG00000022110
ENSCAFG00000022111
ENSCAFG00000022112
ENSCAFG00000022115
ENSCAFG00000022118
ENSCAFG00000022119
ENSCAFG00000022122
ENSCAFG00000022123
ENSCAFG00000022125
ENSCAFG00000022128
ENSCAFG00000022134
ENSCAFG00000022144
ENSCAFG00000022146
ENSCAFG00000022149
ENSCAFG00000022150
ENSCAFG00000022151
ENSCAFG00000022153
ENSCAFG00000022160
ENSCAFG00000022165
ENSCAFG00000022170
ENSCAFG00000022185
ENSCAFG00000022196
ENSCAFG00000022199
ENSCAFG00000022200
ENSCAFG00000022208
ENSCAFG00000022218
ENSCAFG00000022219
ENSCAFG00000022220
ENSCAFG00000022223
ENSCAFG00000022225
ENSCAFG00000022226
ENSCAFG00000022227
ENSCAFG00000022229
ENSCAFG00000022230
ENSCAFG00000022236
ENSCAFG00000022238
ENSCAFG00000022240
ENSCAFG00000022241
ENSCAFG00000022247
ENSCAFG00000022253
ENSCAFG00000022254
ENSCAFG00000022264
ENSCAFG00000022270
ENSCAFG00000022274
ENSCAFG00000022275
ENSCAFG00000022277
ENSCAFG00000022278
ENSCAFG00000022279
ENSCAFG00000022294
ENSCAFG00000022295
ENSCAFG00000022304
ENSCAFG00000022305
ENSCAFG00000022315
ENSCAFG00000022316
ENSCAFG00000022317
ENSCAFG00000022318
ENSCAFG00000022325
ENSCAFG00000022326
ENSCAFG00000022332
ENSCAFG00000022337
ENSCAFG00000022342
ENSCAFG00000022343
ENSCAFG00000022349
ENSCAFG00000022350
ENSCAFG00000022353
ENSCAFG00000022354
ENSCAFG00000022357
ENSCAFG00000022358
ENSCAFG00000022361
ENSCAFG00000022362
ENSCAFG00000022364
ENSCAFG00000022367
ENSCAFG00000022369
ENSCAFG00000022374
ENSCAFG00000022385
ENSCAFG00000022389
ENSCAFG00000022393
ENSCAFG00000022396
ENSCAFG00000022398
ENSCAFG00000022400
ENSCAFG00000022407
ENSCAFG00000022409
ENSCAFG00000022413
ENSCAFG00000022418
ENSCAFG00000022419
ENSCAFG00000022422
ENSCAFG00000022423
ENSCAFG00000022424
ENSCAFG00000022427
ENSCAFG00000022430
ENSCAFG00000022438
ENSCAFG00000022442
ENSCAFG00000022448
ENSCAFG00000022449
ENSCAFG00000022450
ENSCAFG00000022451
ENSCAFG00000022453
ENSCAFG00000022458
ENSCAFG00000022465
ENSCAFG00000022467
ENSCAFG00000022471
ENSCAFG00000022477
ENSCAFG00000022480
ENSCAFG00000022484
ENSCAFG00000022485
ENSCAFG00000022487
ENSCAFG00000022489
ENSCAFG00000022492
ENSCAFG00000022493
ENSCAFG00000022503
ENSCAFG00000022506
ENSCAFG00000022507
ENSCAFG00000022518
ENSCAFG00000022520
ENSCAFG00000022528
ENSCAFG00000022529
ENSCAFG00000022539
ENSCAFG00000022541
ENSCAFG00000022548
ENSCAFG00000022549
ENSCAFG00000022552
ENSCAFG00000022553
ENSCAFG00000022554
ENSCAFG00000022557
ENSCAFG00000022568
ENSCAFG00000022575
ENSCAFG00000022579
ENSCAFG00000022580
ENSCAFG00000022581
ENSCAFG00000022582
ENSCAFG00000022584
ENSCAFG00000022586
ENSCAFG00000022587
ENSCAFG00000022595
ENSCAFG00000022608
ENSCAFG00000022609
ENSCAFG00000022612
ENSCAFG00000022613
ENSCAFG00000022615
ENSCAFG00000022616
ENSCAFG00000022618
ENSCAFG00000022625
ENSCAFG00000022628
ENSCAFG00000022630
ENSCAFG00000022635
ENSCAFG00000022640
ENSCAFG00000022641
ENSCAFG00000022642
ENSCAFG00000022649
ENSCAFG00000022651
ENSCAFG00000022653
ENSCAFG00000022654
ENSCAFG00000022656
ENSCAFG00000022660
ENSCAFG00000022667
ENSCAFG00000022670
ENSCAFG00000022671
ENSCAFG00000022683
ENSCAFG00000022700
ENSCAFG00000022702
ENSCAFG00000022703
ENSCAFG00000022705
ENSCAFG00000022708
ENSCAFG00000022709
ENSCAFG00000022710
ENSCAFG00000022711
ENSCAFG00000022712
ENSCAFG00000022713
ENSCAFG00000022714
ENSCAFG00000022715
ENSCAFG00000022716
ENSCAFG00000022717
ENSCAFG00000022718
ENSCAFG00000022719
ENSCAFG00000022720
ENSCAFG00000022721
ENSCAFG00000022722
ENSCAFG00000022723
ENSCAFG00000022724
ENSCAFG00000022725
ENSCAFG00000022726
ENSCAFG00000022727
ENSCAFG00000022728
ENSCAFG00000022729
ENSCAFG00000022730
ENSCAFG00000022731
ENSCAFG00000022732
ENSCAFG00000022733
ENSCAFG00000022734
ENSCAFG00000022735
ENSCAFG00000022736
ENSCAFG00000022737
ENSCAFG00000022738
ENSCAFG00000022739
ENSCAFG00000022740
ENSCAFG00000022741
ENSCAFG00000022742
ENSCAFG00000022743
ENSCAFG00000022744
ENSCAFG00000022759
ENSCAFG00000022762
ENSCAFG00000022763
ENSCAFG00000022764
ENSCAFG00000022765
ENSCAFG00000022766
ENSCAFG00000022772
ENSCAFG00000022774
ENSCAFG00000022775
ENSCAFG00000022780
ENSCAFG00000022783
ENSCAFG00000022785
ENSCAFG00000022789
ENSCAFG00000022790
ENSCAFG00000022791
ENSCAFG00000022792
ENSCAFG00000022793
ENSCAFG00000022794
ENSCAFG00000022796
ENSCAFG00000022806
ENSCAFG00000022808
ENSCAFG00000022814
ENSCAFG00000022815
ENSCAFG00000022817
ENSCAFG00000022820
ENSCAFG00000022821
ENSCAFG00000022825
ENSCAFG00000022827
ENSCAFG00000022830
ENSCAFG00000022832
ENSCAFG00000022834
ENSCAFG00000022835
ENSCAFG00000022838
ENSCAFG00000022840
ENSCAFG00000022842
ENSCAFG00000022848
ENSCAFG00000022857
ENSCAFG00000022858
ENSCAFG00000022859
ENSCAFG00000022870
ENSCAFG00000022871
ENSCAFG00000022874
ENSCAFG00000022876
ENSCAFG00000022879
ENSCAFG00000022880
ENSCAFG00000022881
ENSCAFG00000022883
ENSCAFG00000022886
ENSCAFG00000022887
ENSCAFG00000022894
ENSCAFG00000022895
ENSCAFG00000022899
ENSCAFG00000022904
ENSCAFG00000022906
ENSCAFG00000022909
ENSCAFG00000022915
ENSCAFG00000022922
ENSCAFG00000022930
ENSCAFG00000022936
ENSCAFG00000022939
ENSCAFG00000022943
ENSCAFG00000022950
ENSCAFG00000022951
ENSCAFG00000022958
ENSCAFG00000022963
ENSCAFG00000022964
ENSCAFG00000022972
ENSCAFG00000022976
ENSCAFG00000022978
ENSCAFG00000022979
ENSCAFG00000022980
ENSCAFG00000022986
ENSCAFG00000022987
ENSCAFG00000022988
ENSCAFG00000022993
ENSCAFG00000022999
ENSCAFG00000023011
ENSCAFG00000023013
ENSCAFG00000023023
ENSCAFG00000023043
ENSCAFG00000023054
ENSCAFG00000023059
ENSCAFG00000023065
ENSCAFG00000023077
ENSCAFG00000023097
ENSCAFG00000023121
ENSCAFG00000023122
ENSCAFG00000023133
ENSCAFG00000023143
ENSCAFG00000023150
ENSCAFG00000023164
ENSCAFG00000023169
ENSCAFG00000023176
ENSCAFG00000023180
ENSCAFG00000023183
ENSCAFG00000023185
ENSCAFG00000023214
ENSCAFG00000023218
ENSCAFG00000023219
ENSCAFG00000023223
ENSCAFG00000023237
ENSCAFG00000023245
ENSCAFG00000023257
ENSCAFG00000023262
ENSCAFG00000023277
ENSCAFG00000023279
ENSCAFG00000023290
ENSCAFG00000023293
ENSCAFG00000023303
ENSCAFG00000023312
ENSCAFG00000023319
ENSCAFG00000023321
ENSCAFG00000023343
ENSCAFG00000023359
ENSCAFG00000023370
ENSCAFG00000023374
ENSCAFG00000023391
ENSCAFG00000023429
ENSCAFG00000023440
ENSCAFG00000023452
ENSCAFG00000023482
ENSCAFG00000023485
ENSCAFG00000023489
ENSCAFG00000023502
ENSCAFG00000023514
ENSCAFG00000023521
ENSCAFG00000023523
ENSCAFG00000023535
ENSCAFG00000023552
ENSCAFG00000023554
ENSCAFG00000023569
ENSCAFG00000023573
ENSCAFG00000023580
ENSCAFG00000023586
ENSCAFG00000023611
ENSCAFG00000023619
ENSCAFG00000023621
ENSCAFG00000023624
ENSCAFG00000023625
ENSCAFG00000023634
ENSCAFG00000023635
ENSCAFG00000023638
ENSCAFG00000023639
ENSCAFG00000023644
ENSCAFG00000023652
ENSCAFG00000023659
ENSCAFG00000023661
ENSCAFG00000023665
ENSCAFG00000023667
ENSCAFG00000023683
ENSCAFG00000023739
ENSCAFG00000023764
ENSCAFG00000023825
ENSCAFG00000023827
ENSCAFG00000023838
ENSCAFG00000023850
ENSCAFG00000023872
ENSCAFG00000023913
ENSCAFG00000023917
ENSCAFG00000023918
ENSCAFG00000023930
ENSCAFG00000023937
ENSCAFG00000023939
ENSCAFG00000023945
ENSCAFG00000023995
ENSCAFG00000024002
ENSCAFG00000024004
ENSCAFG00000024007
ENSCAFG00000024022
ENSCAFG00000024035
ENSCAFG00000024039
ENSCAFG00000024045
[truncated: 8,119 more rows]

## Sheet: Table S6
Table S6: Gene Ontology (GO) enrichment of Ensembl genes not seen in BarkBase. All GO terms enriched in the set of Ensembl genes that were (1) not found in BarkBase and (2) mapped to a human ortholog. The full set of Ensembl genes that map to a human ortholog was used as the background set. Significance was set at FDR < 0.05 after correction for multiple testing using the Benjamini-Hochberg proce…
category	over_represented_pvalue	under_represented_pvalue	numDEInCat	numInCat	term	ontology	over_rep_adj	under_rep_adj	definition
GO:0004984	1.67207e-108	1	155	168	olfactory receptor activity	MF	1.81988e-104	1	Combining with an odorant and transmitting the signal from one side of the membrane to the other to initiate a change in cell activity in response to detection of smell.
GO:0050911	1.67207e-108	1	155	168	detection of chemical stimulus involved in sensory perception of smell	BP	1.81988e-104	1	The series of events involved in the perception of smell in which an olfactory chemical stimulus is received and converted into a molecular signal.
GO:0050907	6.42087e-102	1	163	196	detection of chemical stimulus involved in sensory perception	BP	4.65898e-98	1	The series of events in which a chemical stimulus is received and converted into a molecular signal as part of sensory perception.
GO:0007608	6.69266e-101	1	157	189	sensory perception of smell	BP	3.64214e-97	1	The series of events required for an organism to receive an olfactory stimulus, convert it to a molecular signal, and recognize and characterize the signal. Olfaction involves the detection of chemical composition of an organism's ambient medium by chemoreceptors. This is a neurological process.
GO:0007606	1.39051e-93	1	168	242	sensory perception of chemical stimulus	BP	6.05375e-90	1	The series of events required for an organism to receive a sensory chemical stimulus, convert it to a molecular signal, and recognize and characterize the signal. This is a neurological process.
GO:0009593	7.73115e-91	1	163	227	detection of chemical stimulus	BP	2.80486e-87	1	The series of events in which a chemical stimulus is received by a cell and converted into a molecular signal.
GO:0050906	2.123e-90	1	164	241	detection of stimulus involved in sensory perception	BP	6.60193e-87	1	The series of events involved in sensory perception in which a sensory stimulus is received and converted into a molecular signal.
GO:0051606	5.42181e-71	1	167	378	detection of stimulus	BP	1.47528e-67	1	The series of events in which a stimulus is received by a cell or organism and converted into a molecular signal.
GO:0004930	5.86557e-67	1	175	525	G-protein coupled receptor activity	MF	1.41869e-63	1	Combining with an extracellular signal and transmitting the signal across the membrane by activating an associated G-protein; promotes the exchange of GDP for GTP on the alpha subunit of a heterotrimeric G-protein complex.
GO:0007600	2.6511e-62	1	179	622	sensory perception	BP	5.77092e-59	1	The series of events required for an organism to receive a sensory stimulus, convert it to a molecular signal, and recognize and characterize the signal. This is a neurological process.
GO:0004888	1.59601e-54	1	179	868	transmembrane signaling receptor activity	MF	3.15837e-51	1	Combining with an extracellular or intracellular signal and transmitting the signal from one side of the membrane to the other to initiate a change in cell activity or state as part of signal transduction.
GO:0050877	4.69216e-52	1	186	965	nervous system process	BP	8.51158e-49	1	A organ system process carried out by any of the organs or tissues of neurological system.
GO:0038023	2.20951e-51	1	179	960	signaling receptor activity	MF	3.43547e-48	1	Receiving a signal and transmitting it in the cell to initiate a change in cell activity. A signal is a physical entity or change in state that is used to transfer information in order to trigger a response.
GO:0060089	2.20951e-51	1	179	960	molecular transducer activity	MF	3.43547e-48	1	A compound molecular function in which an effector function is controlled by one or more regulatory components.
GO:0004871	3.04297e-44	1	186	1307	signal transducer activity	MF	4.41596e-41	1	Conveys a signal across a cell to trigger a change in cell function or state. A signal is a physical entity or change in state that is used to transfer information in order to trigger a response.
GO:0007186	9.83438e-37	1	184	956	G-protein coupled receptor signaling pathway	BP	1.33797e-33	1	A series of molecular signals that proceeds with an activated receptor promoting the exchange of GDP for GTP on the alpha-subunit of an associated heterotrimeric G-protein complex. The GTP-bound activated alpha-G-protein then dissociates from the beta- and gamma-subunits to further transmit the signal within the cell. The pathway begins with receptor-ligand interaction, or for basal GPCR signalin…
GO:0003008	8.81184e-30	1	209	1630	system process	BP	1.12833e-26	1	A multicellular organismal process carried out by any of the organs or tissues in an organ system. An organ system is a regularly interacting or interdependent group of organs or tissues that work together to carry out a biological objective.
GO:0005549	3.15015e-28	1	37	38	odorant binding	MF	3.80959e-25	1	Interacting selectively and non-covalently with an odorant, any substance capable of stimulating the sense of smell.
GO:0016021	2.36148e-19	1	250	4200	integral component of membrane	CC	2.70551e-16	1	The component of a membrane consisting of the gene products and protein complexes having at least some part of their peptide sequence embedded in the hydrophobic region of the membrane.
GO:0031224	4.00864e-19	1	255	4311	intrinsic component of membrane	CC	4.363e-16	1	The component of a membrane consisting of the gene products having some covalently attached portion, for example part of a peptide sequence or some other covalently attached group such as a GPI anchor, which spans or is embedded in one or both leaflets of the membrane.
GO:0005886	5.80643e-16	1	228	4309	plasma membrane	CC	6.01878e-13	1	The membrane surrounding a cell that separates the cell from its external environment. It consists of a phospholipid bilayer and associated proteins.
GO:1903231	2.45704e-15	1	94	136	mRNA binding involved in posttranscriptional gene silencing	MF	2.43112e-12	1	Any mRNA binding that is involved in posttranscriptional gene silencing.
GO:0071944	3.24354e-15	1	230	4406	cell periphery	CC	3.0698e-12	1	The part of a cell encompassing the cell cortex, the plasma membrane, and any external encapsulating structures.
GO:0032501	2.12805e-13	1	373	6122	multicellular organismal process	BP	1.93014e-10	1	Any biological process, occurring at the level of a multicellular organism, pertinent to its function.
GO:0044425	1.40681e-10	1	263	5366	membrane part	CC	1.22493e-07	1	Any constituent part of a membrane, a double layer of lipid molecules that encloses all cells, and, in eukaryotes, many organelles; may be a single or double lipid bilayer; also includes associated proteins.
GO:0035195	4.84732e-09	1	100	246	gene silencing by miRNA	BP	4.05833e-06	1	Downregulation of gene expression through the action of microRNAs (miRNAs), endogenous 21-24 nucleotide small RNAs processed from stem-loop RNA precursors (pre-miRNAs). Once incorporated into a RNA-induced silencing complex (RISC), miRNAs can downregulate gene expression by either of two posttranscriptional mechanisms: endolytic cleavage of mRNA cleavage or translational repression, usually accom…
GO:0035194	9.2528e-09	1	100	252	posttranscriptional gene silencing by RNA	BP	7.45982e-06	1	Any process of posttranscriptional gene inactivation (silencing) mediated by small RNA molecules that may trigger mRNA degradation or negatively regulate translation.
GO:0016441	9.7484e-09	1	100	253	posttranscriptional gene silencing	BP	7.57868e-06	1	The inactivation of gene expression by a posttranscriptional mechanism.
GO:0031047	1.41952e-08	1	101	276	gene silencing by RNA	BP	1.06552e-05	1	Any process in which RNA molecules inactivate expression of target genes.
GO:0017148	1.82357e-07	1	101	331	negative regulation of translation	BP	0.000132318	1	Any process that stops, prevents, or reduces the frequency, rate or extent of the chemical reactions and pathways resulting in the formation of proteins by the translation of mRNA or circRNA.
GO:0016458	2.60545e-07	1	104	351	gene silencing	BP	0.000182953	1	Any process carried out at the cellular level that results in either long-term transcriptional repression via action on chromatin structure or RNA mediated, post-transcriptional repression of gene expression.
GO:0034249	3.03556e-07	1	101	346	negative regulation of cellular amide metabolic process	BP	0.000206494	1	Any process that stops, prevents, or reduces the frequency, rate or extent of the chemical reactions and pathways involving amides.
GO:0042221	3.92774e-07	1	237	3720	response to chemical	BP	0.000259088	1	Any process that results in a change in state or activity of a cell or an organism (in terms of movement, secretion, enzyme production, gene expression, etc.) as a result of a chemical stimulus.
GO:0003729	4.1736e-07	1	95	309	mRNA binding	MF	0.000267209	1	Interacting selectively and non-covalently with messenger RNA (mRNA), an intermediate molecule between DNA and protein. mRNA includes UTR and coding sequences, but does not contain introns.
GO:0007165	1.09019e-06	1	283	5048	signal transduction	BP	0.000678037	1	The cellular process in which a signal is conveyed to trigger a change in the activity or state of a cell. Signal transduction begins with reception of a signal (e.g. a ligand binding to a receptor or receptor activation by a stimulus such as light), or for signal transduction in the absence of ligand, signal-withdrawal or the activity of a constitutively active receptor. Signal transduction ends…
GO:0040029	1.9599e-06	0.999999	104	395	regulation of gene expression, epigenetic	BP	0.00118509	1	Any process that modulates the frequency, rate or extent of gene expression; the process is mitotically or meiotically heritable, or is stably self-propagated in the cytoplasm of a resting cell, and does not entail a change in DNA sequence.
GO:0035278	2.93983e-06	0.999999	36	60	miRNA mediated inhibition of translation	BP	0.00164088	1	The process in which microRNAs (miRNAs) block the translation of target mRNAs into proteins. Once incorporated into a RNA-induced silencing complex (RISC), a miRNA will typically mediate repression of translation if the miRNA imperfectly base-pairs with the 3' untranslated regions of target mRNAs
GO:0040033	2.93983e-06	0.999999	36	60	negative regulation of translation, ncRNA-mediated	BP	0.00164088	1	Any process, mediated by small non-coding RNAs, that stops, prevents or reduces the rate that mRNAs are effectively translated into protein.
GO:0045974	2.93983e-06	0.999999	36	60	regulation of translation, ncRNA-mediated	BP	0.00164088	1	Any process, mediated by small non-coding RNAs, that modulates the frequency, rate or extent that mRNAs are effectively translated into protein.
GO:0019953	1.08152e-05	0.999995	52	672	sexual reproduction	BP	0.00588565	1	A reproduction process that creates a new organism by combining the genetic material of two gametes, which may come from two organisms or from a single organism, in the case of self-fertilizing hermaphrodites, e.g. C. elegans, or self-fertilization in plants. It occurs both in eukaryotes and prokaryotes: in multicellular eukaryotic organisms, an individual is created anew; in prokaryotes, the ini…
GO:0009566	1.22694e-05	0.999996	23	152	fertilization	BP	0.00651413	1	The union of gametes of opposite sexes during the process of sexual reproduction to form a zygote. It involves the fusion of the gametic nuclei (karyogamy) and cytoplasm (plasmogamy).
GO:0023052	1.41546e-05	0.99999	287	5460	signaling	BP	0.00733613	1	The entirety of a process in which information is transmitted within a biological system. This process begins with an active signal and ends when a cellular response has been triggered.
GO:0033038	1.65461e-05	0.999999	8	10	bitter taste receptor activity	MF	0.00837617	1	Combining with soluble bitter compounds to initiate a change in cell activity. These receptors are responsible for the sense of bitter taste.
GO:1903671	1.80114e-05	0.999994	33	64	negative regulation of sprouting angiogenesis	BP	0.00891075	1	Any process that stops, prevents or reduces the frequency, rate or extent of sprouting angiogenesis.
GO:0007154	2.12155e-05	0.999985	287	5477	cell communication	BP	0.0102627	1	Any process that mediates interactions between a cell and its surroundings. Encompasses interactions such as signaling or attachment between one cell and another cell, between a cell and an extracellular matrix, or between a cell and any other aspect of its environment.
GO:0035036	2.32278e-05	0.999997	10	43	sperm-egg recognition	BP	0.0109918	1	The initial contact step made between the sperm plasma membrane and outer layer of the egg during fertilization.
GO:0007338	2.81677e-05	0.999992	21	121	single fertilization	BP	0.0130458	1	The union of male and female gametes to form a zygote.
GO:0006417	3.86796e-05	0.999977	103	497	regulation of translation	BP	0.0175412	1	Any process that modulates the frequency, rate or extent of the chemical reactions and pathways resulting in the formation of proteins by the translation of mRNA or circRNA.
GO:0007283	7.59681e-05	0.999966	36	419	spermatogenesis	BP	0.0337484	1	The process of formation of spermatozoa, including spermatocytogenesis and spermiogenesis.
GO:0034248	8.34167e-05	0.999949	103	536	regulation of cellular amide metabolic process	BP	0.0363163	1	Any process that modulates the frequency, rate or extent of the chemical reactions and pathways involving amides.
GO:0008527	8.70376e-05	0.999992	8	15	taste receptor activity	MF	0.0371497	1	Combining with soluble compounds to initiate a change in cell activity. These receptors are responsible for the sense of taste.
GO:0048232	0.000109953	0.99995	36	434	male gamete generation	BP	0.0460278	1	Generation of the male gamete; specialised haploid cells produced by meiosis and along with a female gamete takes part in sexual reproduction.

## Sheet: Table S7
Table S7: Gene Ontology (GO) enrichment of Ensembl genes detected in BarkBase. The top 100 GO terms enriched in the set of Ensembl genes that were (1) found in BarkBase and (2) mapped to a human ortholog. The full set of Ensembl genes that map to a human ortholog was used as the background set. Significance was set at FDR < 0.05 after correction for multiple testing using the Benjamini-Hochberg p…
category	over_represented_pvalue	under_represented_pvalue	numDEInCat	numInCat	term	ontology	over_rep_adj	under_rep_adj	definition
GO:0003824	0	1	4856	4928	catalytic activity	MF	0	1	Catalysis of a biochemical reaction at physiological temperatures. In biologically catalyzed reactions, the reactants are known as substrates, and the catalysts are naturally occurring macromolecular substances known as enzymes. Enzymes possess specific binding sites for substrates, and are usually composed wholly or largely of protein, but RNA that has catalytic activity (ribozyme) is often also…
GO:0005488	0	1	11683	12043	binding	MF	0	1	The selective, non-covalent, often stoichiometric, interaction of a molecule with one or more specific sites on another molecule.
GO:0005515	0	1	9458	9632	protein binding	MF	0	1	Interacting selectively and non-covalently with any protein or protein complex (a complex of two or more proteins that may include other nonprotein molecules).
GO:0005622	0	1	11665	11889	intracellular	CC	0	1	The living contents of a cell; the matter contained within (but not including) the plasma membrane, usually taken to exclude large vacuoles and masses of secretory or ingested material. In eukaryotes it includes the nucleus and cytoplasm.
GO:0005623	0	1	12912	13347	cell	CC	0	1	The basic structural and functional unit of all organisms. Includes the plasma membrane and any external encapsulating structures such as the cell wall and cell envelope.
GO:0005634	0	1	5714	5849	nucleus	CC	0	1	A membrane-bounded organelle of eukaryotic cells in which chromosomes are housed and replicated. In most cells, the nucleus contains all of the cell's chromosomes except the organellar chromosomes, and is the site of RNA synthesis and processing. In some species, or in specialized cell types, RNA metabolism or DNA replication may be absent.
GO:0005654	0	1	2941	2972	nucleoplasm	CC	0	1	That part of the nuclear content other than the chromosomes or the nucleolus.
GO:0005737	0	1	9420	9567	cytoplasm	CC	0	1	All of the contents of a cell excluding the plasma membrane and nucleus, but including other subcellular structures.
GO:0005829	0	1	4169	4210	cytosol	CC	0	1	The part of the cytoplasm that does not contain organelles but which does contain other particulate matter, such as protein complexes.
GO:0006810	0	1	4099	4179	transport	BP	0	1	The directed movement of substances (such as macromolecules, small molecules, ions) or cellular components (such as complexes and organelles) into, out of or within a cell, or between cells, or within a multicellular organism by means of some agent such as a transporter, pore or motor protein.
GO:0008152	0	1	9167	9449	metabolic process	BP	0	1	The chemical reactions and pathways, including anabolism and catabolism, by which living organisms transform chemical substances. Metabolic processes typically transform small molecules, but also include macromolecular processes such as DNA repair and replication, and protein synthesis and degradation.
GO:0012505	0	1	3665	3712	endomembrane system	CC	0	1	A collection of membranous structures involved in transport within the cell. The main components of the endomembrane system are endoplasmic reticulum, Golgi bodies, vesicles, cell membrane and nuclear envelope. Members of the endomembrane system pass materials through each other or though the use of vesicles.
GO:0016043	0	1	5236	5327	cellular component organization	BP	0	1	A process that results in the assembly, arrangement of constituent parts, or disassembly of a cellular component.
GO:0031974	0	1	4322	4371	membrane-enclosed lumen	CC	0	1	The enclosed volume within a sealed membrane or between two sealed membranes. Encompasses the volume enclosed by the membranes of a particular organelle, e.g. endoplasmic reticulum lumen, or the space between the two lipid bilayers of a double membrane surrounding an organelle, e.g. nuclear envelope lumen.
GO:0031981	0	1	3409	3451	nuclear lumen	CC	0	1	The volume enclosed by the nuclear inner membrane.
GO:0031982	0	1	3520	3577	vesicle	CC	0	1	Any small, fluid-filled, spherical organelle enclosed by membrane.
GO:0032991	0	1	4145	4207	protein-containing complex	CC	0	1	A stable assembly of two or more macromolecules, i.e. proteins, nucleic acids, carbohydrates or lipids, in which at least one component is a protein and the constituent parts function together.
GO:0043167	0	1	4958	5022	ion binding	MF	0	1	Interacting selectively and non-covalently with ions, charged atoms or groups of atoms.
GO:0043168	0	1	2354	2378	anion binding	MF	0	1	Interacting selectively and non-covalently with anions, charged atoms or groups of atoms with a net negative charge.
GO:0043169	0	1	3319	3365	cation binding	MF	0	1	Interacting selectively and non-covalently with cations, charged atoms or groups of atoms with a net positive charge.
GO:0043226	0	1	10807	11007	organelle	CC	0	1	Organized structure of distinctive morphology and function. Includes the nucleus, mitochondria, plastids, vacuoles, vesicles, ribosomes and the cytoskeleton, and prokaryotic structures such as anammoxosomes and pirellulosomes. Excludes the plasma membrane.
GO:0043227	0	1	10019	10208	membrane-bounded organelle	CC	0	1	Organized structure of distinctive morphology and function, bounded by a single or double lipid bilayer membrane. Includes the nucleus, mitochondria, plastids, vacuoles, and vesicles. Excludes the plasma membrane.
GO:0043228	0	1	3414	3463	non-membrane-bounded organelle	CC	0	1	Organized structure of distinctive morphology and function, not bounded by a lipid bilayer membrane. Includes ribosomes, the cytoskeleton and chromosomes.
GO:0043229	0	1	10051	10232	intracellular organelle	CC	0	1	Organized structure of distinctive morphology and function, occurring within the cell. Includes the nucleus, mitochondria, plastids, vacuoles, vesicles, ribosomes and the cytoskeleton. Excludes the plasma membrane.
GO:0043231	0	1	8642	8805	intracellular membrane-bounded organelle	CC	0	1	Organized structure of distinctive morphology and function, bounded by a single or double lipid bilayer membrane and occurring within the cell. Includes the nucleus, mitochondria, plastids, vacuoles, and vesicles. Excludes the plasma membrane.
GO:0043232	0	1	3414	3463	intracellular non-membrane-bounded organelle	CC	0	1	Organized structure of distinctive morphology and function, not bounded by a lipid bilayer membrane and occurring within the cell. Includes ribosomes, the cytoskeleton and chromosomes.
GO:0043233	0	1	4322	4371	organelle lumen	CC	0	1	The internal volume enclosed by the membranes of a particular organelle; includes the volume enclosed by a single organelle membrane, e.g. endoplasmic reticulum lumen, or the volume enclosed by the innermost of the two lipid bilayers of an organelle envelope, e.g. nuclear lumen.
GO:0044085	0	1	2651	2686	cellular component biogenesis	BP	0	1	A process that results in the biosynthesis of constituent macromolecules, assembly, and arrangement of constituent parts of a cellular component. Includes biosynthesis of constituent macromolecules, and those macromolecular modifications that are involved in synthesis or assembly of the cellular component.
GO:0044237	0	1	8625	8893	cellular metabolic process	BP	0	1	The chemical reactions and pathways by which individual cells transform chemical substances.
GO:0044422	0	1	7660	7758	organelle part	CC	0	1	Any constituent part of an organelle, an organized structure of distinctive morphology and function. Includes constituent parts of the nucleus, mitochondria, plastids, vacuoles, vesicles, ribosomes and the cytoskeleton, but excludes the plasma membrane.
GO:0044424	0	1	11461	11676	intracellular part	CC	0	1	Any constituent part of the living contents of a cell; the matter contained within (but not including) the plasma membrane, usually taken to exclude large vacuoles and masses of secretory or ingested material. In eukaryotes it includes the nucleus and cytoplasm.
GO:0044428	0	1	3703	3754	nuclear part	CC	0	1	Any constituent part of the nucleus, a membrane-bounded organelle of eukaryotic cells in which chromosomes are housed and replicated.
GO:0044444	0	1	7907	8004	cytoplasmic part	CC	0	1	Any constituent part of the cytoplasm, all of the contents of a cell excluding the plasma membrane and nucleus, but including other subcellular structures.
GO:0044446	0	1	7453	7547	intracellular organelle part	CC	0	1	A constituent part of an intracellular organelle, an organized structure of distinctive morphology and function, occurring within the cell. Includes constituent parts of the nucleus, mitochondria, plastids, vacuoles, vesicles, ribosomes and the cytoskeleton but excludes the plasma membrane.
GO:0044464	0	1	12891	13325	cell part	CC	0	1	Any constituent part of a cell, the basic structural and functional unit of all organisms.
GO:0046872	0	1	3242	3285	metal ion binding	MF	0	1	Interacting selectively and non-covalently with any metal ion.
GO:0051234	0	1	4195	4276	establishment of localization	BP	0	1	Any process that localizes a substance or cellular component. This may occur via movement, tethering or selective degradation.
GO:0070013	0	1	4322	4371	intracellular organelle lumen	CC	0	1	An organelle lumen that is part of an intracellular organelle.
GO:0071840	0	1	5393	5486	cellular component organization or biogenesis	BP	0	1	A process that results in the biosynthesis of constituent macromolecules, assembly, arrangement of constituent parts, or disassembly of a cellular component.
GO:0071704	7.28037e-21	1	8773	9052	organic substance metabolic process	BP	3.96198e-18	1	The chemical reactions and pathways involving an organic substance, any molecular entity containing carbon.
GO:0031984	1.38861e-19	1	1380	1386	organelle subcompartment	CC	7.37249e-17	1	A compartment that consists of a lumen and an enclosing membrane, and is part of an organelle.
GO:0007399	1.65256e-19	1	2034	2054	nervous system development	BP	8.56497e-17	1	The process whose specific outcome is the progression of nervous tissue over time, from its formation to its mature state.
GO:0022607	2.54017e-19	1	2445	2478	cellular component assembly	BP	1.28592e-16	1	The aggregation, arrangement and bonding together of a cellular component.
GO:0065008	6.11615e-19	1	3209	3267	regulation of biological quality	BP	3.02583e-16	1	Any process that modulates a qualitative or quantitative trait of a biological quality. A biological quality is a measurable attribute of an organism or part of an organism, such as size, mass, shape, color, etc.
GO:0031090	1.03814e-18	1	2415	2448	organelle membrane	CC	5.02181e-16	1	A membrane that is one of the two lipid bilayers of an organelle envelope or the outermost membrane of single membrane bound organelle.
GO:0006996	1.30996e-18	1	3226	3284	organelle organization	BP	6.19896e-16	1	A process that is carried out at the cellular level which results in the assembly, arrangement of constituent parts, or disassembly of an organelle within a cell. An organelle is an organized structure of distinctive morphology and function. Includes the nucleus, mitochondria, plastids, vacuoles, vesicles, ribosomes and the cytoskeleton. Excludes the plasma membrane.
GO:0005794	1.65177e-18	1	1276	1281	Golgi apparatus	CC	7.65016e-16	1	A compound membranous cytoplasmic organelle of eukaryotic cells, consisting of flattened, ribosome-free vesicles arranged in a more or less regular stack. The Golgi apparatus differs from the endoplasmic reticulum in often having slightly thicker membranes, appearing in sections as a characteristic shallow semicircle so that the convex side (cis or entry face) abuts the endoplasmic reticulum, sec…
GO:0005783	1.95176e-18	1	1538	1549	endoplasmic reticulum	CC	8.85122e-16	1	The irregular network of unit membranes, visible only by electron microscopy, that occurs in the cytoplasm of many eukaryotic cells. The membranes form a complex meshwork of tubular channels, which are often expanded into slitlike cavities called cisternae. The ER takes two forms, rough (or granular), with ribosomes adhering to the outer surface, and smooth (with no ribosomes attached).
GO:0097367	3.22158e-18	1	1862	1879	carbohydrate derivative binding	MF	1.43117e-15	1	Interacting selectively and non-covalently with a carbohydrate derivative.
GO:0044238	7.48947e-18	1	8500	8776	primary metabolic process	BP	3.26062e-15	1	The chemical reactions and pathways involving those compounds which are formed as a part of the normal anabolic and catabolic processes. These processes take place in most, if not all, cells of the organism.
GO:0016192	1.05599e-17	1	1639	1653	vesicle-mediated transport	BP	4.50722e-15	1	A cellular transport process in which transported substances are moved in membrane-bounded vesicles; transported substances are enclosed in the vesicle lumen or located in the vesicle membrane. The process begins with a step that directs a substance to the forming vesicle, and includes vesicle budding and coating. Vesicles are then targeted to, and fuse with, an acceptor membrane.
GO:0036094	1.62976e-17	1	2082	2106	small molecule binding	MF	6.82243e-15	1	Interacting selectively and non-covalently with a small molecule, any low molecular weight, monomeric, non-encoded molecule.
GO:0070062	3.37333e-17	1	2206	2239	extracellular exosome	CC	1.38549e-14	1	A vesicle that is released into the extracellular region by fusion of the limiting endosomal membrane of a multivesicular body with the plasma membrane. Extracellular exosomes, also simply called exosomes, have a diameter of about 40-100 nm.
GO:0098588	4.05411e-17	1	1709	1725	bounding membrane of organelle	CC	1.63426e-14	1	The lipid bilayer that forms the outer-most layer of an organelle.
GO:1901360	4.33358e-17	1	5003	5129	organic cyclic compound metabolic process	BP	1.71515e-14	1	The chemical reactions and pathways involving organic cyclic compound.
GO:0051179	6.06485e-17	1	5317	5458	localization	BP	2.35749e-14	1	Any process in which a cell, a substance, or a cellular entity, such as a protein complex or organelle, is transported, tethered to or otherwise maintained in a specific location. In the case of substances, localization may also be achieved via selective degradation.
GO:0043230	6.36017e-17	1	2222	2256	extracellular organelle	CC	2.42892e-14	1	Organized structure of distinctive morphology and function, occurring outside the cell. Includes, for example, extracellular membrane vesicles (EMVs) and the cellulosomes of anaerobic bacteria and fungi.
GO:1903561	6.56834e-17	1	2221	2255	extracellular vesicle	CC	2.46517e-14	1	Any vesicle that is part of the extracellular region.
GO:0051641	8.50826e-17	1	2326	2360	cellular localization	BP	3.13912e-14	1	A cellular localization process whereby a substance or cellular entity, such as a protein complex or organelle, is transported to, and/or maintained in, a specific location within a cell including the localization of substances or cellular entities to the cell membrane.
GO:0043412	9.09806e-17	1	3663	3740	macromolecule modification	BP	3.30078e-14	1	The covalent alteration of one or more monomeric units in a polypeptide, polynucleotide, polysaccharide, or other biological macromolecule, resulting in a change in its properties.
GO:1901265	1.11167e-16	1	1810	1828	nucleoside phosphate binding	MF	3.96702e-14	1	Interacting selectively and non-covalently with nucleoside phosphate.
GO:0000166	1.17293e-16	1	1809	1827	nucleotide binding	MF	4.11812e-14	1	Interacting selectively and non-covalently with a nucleotide, any compound consisting of a nucleoside that is esterified with (ortho)phosphate or an oligophosphate at any hydroxyl group on the ribose or deoxyribose.
GO:0006464	3.44716e-16	1	3505	3578	cellular protein modification process	BP	1.17246e-13	1	The covalent alteration of one or more amino acids occurring in proteins, peptides and nascent polypeptides (co-translational, post-translational modifications) occurring at the level of an individual cell. Includes the modification of charged tRNAs that are destined to occur in a protein (pre-translation modification).
GO:0036211	3.44716e-16	1	3505	3578	protein modification process	BP	1.17246e-13	1	The covalent alteration of one or more amino acids occurring in proteins, peptides and nascent polypeptides (co-translational, post-translational modifications). Includes the modification of charged tRNAs that are destined to occur in a protein (pre-translation modification).
GO:0033036	4.17471e-16	1	2486	2527	macromolecule localization	BP	1.39808e-13	1	Any process in which a macromolecule is transported to, or maintained in, a specific location.
GO:0005856	7.33703e-16	1	1800	1820	cytoskeleton	CC	2.41988e-13	1	Any of the various filamentous elements that form the internal framework of cells, and typically remain after treatment of the cells with mild detergent to remove membrane constituents and soluble components of the cytoplasm. The term embraces intermediate filaments, microfilaments, microtubules, the microtrabecular lattice, and other structures characterized by a polymeric filamentous nature and…
GO:0016740	9.14363e-16	1	2064	2091	transferase activity	MF	2.97073e-13	1	Catalysis of the transfer of a group, e.g. a methyl group, glycosyl group, acyl group, phosphorus-containing, or other groups, from one compound (generally regarded as the donor) to another compound (generally regarded as the acceptor). Transferase is the systematic name for any enzyme of EC class 2.
GO:0017076	1.94883e-15	1	1612	1627	purine nucleotide binding	MF	6.23856e-13	1	Interacting selectively and non-covalently with purine nucleotides, any compound consisting of a purine nucleoside esterified with (ortho)phosphate.
GO:0032553	2.06256e-15	1	1611	1626	ribonucleotide binding	MF	6.50693e-13	1	Interacting selectively and non-covalently with a ribonucleotide, any compound consisting of a ribonucleoside that is esterified with (ortho)phosphate or an oligophosphate at any hydroxyl group on the ribose moiety.
GO:0006725	2.61429e-15	1	4829	4954	cellular aromatic compound metabolic process	BP	8.12969e-13	1	The chemical reactions and pathways involving aromatic compounds, any organic compound characterized by one or more planar rings, each of which contains conjugated double bonds and delocalized pi electrons, as carried out by individual cells.
GO:0035639	2.73913e-15	1	1560	1574	purine ribonucleoside triphosphate binding	MF	8.32595e-13	1	Interacting selectively and non-covalently with a purine ribonucleoside triphosphate, a compound consisting of a purine base linked to a ribose sugar esterified with triphosphate on the sugar.
GO:0097708	2.7539e-15	1	1932	1958	intracellular vesicle	CC	8.32595e-13	1	Any vesicle that is part of the intracellular region.
GO:0031410	3.02678e-15	1	1929	1955	cytoplasmic vesicle	CC	9.02562e-13	1	A vesicle found in the cytoplasm of a cell.
GO:0030030	3.27147e-15	1	1339	1349	cell projection organization	BP	9.51488e-13	1	A process that is carried out at the cellular level which results in the assembly, arrangement of constituent parts, or disassembly of a prolongation or process extending from a cell, e.g. a flagellum or axon.
GO:0032555	3.27828e-15	1	1598	1613	purine ribonucleotide binding	MF	9.51488e-13	1	Interacting selectively and non-covalently with a purine ribonucleotide, any compound consisting of a purine ribonucleoside that is esterified with (ortho)phosphate or an oligophosphate at any hydroxyl group on the ribose moiety.
GO:0046483	6.05922e-15	1	4796	4921	heterocycle metabolic process	BP	1.73549e-12	1	The chemical reactions and pathways involving heterocyclic compounds, those with a cyclic molecular structure and at least two different atoms in the ring (or rings).
GO:0044432	7.15258e-15	1	1106	1112	endoplasmic reticulum part	CC	2.02204e-12	1	Any constituent part of the endoplasmic reticulum, the irregular network of unit membranes, visible only by electron microscopy, that occurs in the cytoplasm of many eukaryotic cells. The membranes form a complex meshwork of tubular channels, which are often expanded into slitlike cavities called cisternae.
GO:0051128	7.69219e-15	1	2096	2127	regulation of cellular component organization	BP	2.14671e-12	1	Any process that modulates the frequency, rate or extent of a process involved in the formation, arrangement of constituent parts, or disassembly of cell structures, including the plasma membrane and any external encapsulating structures such as the cell wall and cell envelope.
GO:0044281	8.17854e-15	1	1731	1753	small molecule metabolic process	BP	2.25355e-12	1	The chemical reactions and pathways involving small molecules, any low molecular weight, monomeric, non-encoded molecule.
GO:0003674	8.51056e-15	1	13286	13827	molecular_function	MF	2.31572e-12	1	The actions of a single gene product or complex at the molecular level consisting of a single biochemical activity or multiple causally linked biochemical activities. A given gene product may exhibit one or more molecular functions.
GO:0120036	1.0746e-14	1	1309	1319	plasma membrane bounded cell projection organization	BP	2.8879e-12	1	A process that is carried out at the cellular level which results in the assembly, arrangement of constituent parts, or disassembly of a plasma membrane bounded prolongation or process extending from a cell, e.g. a cilium or axon.
GO:0008104	1.67596e-14	1	2214	2250	protein localization	BP	4.44905e-12	1	Any process in which a protein is transported to, or maintained in, a specific location.
GO:0002376	2.45262e-14	1	2260	2299	immune system process	BP	6.43238e-12	1	Any process involved in the development or functioning of the immune system, an organismal system for calibrated responses to potential internal or invasive threats.
GO:0048518	3.0297e-14	1	4793	4922	positive regulation of biological process	BP	7.85126e-12	1	Any process that activates or increases the frequency, rate or extent of a biological process. Biological processes are regulated by many means; examples include the control of gene expression, protein modification or interaction with a protein or substrate molecule.
GO:0006807	3.69859e-14	1	8072	8343	nitrogen compound metabolic process	BP	9.47187e-12	1	The chemical reactions and pathways involving organic or inorganic compounds that contain nitrogen.
GO:0046903	5.57678e-14	1	1338	1351	secretion	BP	1.41157e-11	1	The controlled release of a substance by a cell or a tissue.
GO:0006139	9.39877e-14	1	4664	4788	nucleobase-containing compound metabolic process	BP	2.35164e-11	1	Any cellular metabolic process involving nucleobases, nucleosides, nucleotides and nucleic acids.
GO:0043933	1.50601e-13	1	1770	1796	protein-containing complex subunit organization	BP	3.72532e-11	1	Any process in which macromolecules aggregate, disaggregate, or are modified, resulting in the formation, disassembly, or alteration of a protein complex.
GO:0098827	1.80329e-13	1	869	872	endoplasmic reticulum subcompartment	CC	4.41056e-11	1	A distinct region of the endoplasmic reticulum
GO:0005789	2.13268e-13	1	865	868	endoplasmic reticulum membrane	CC	5.15825e-11	1	The lipid bilayer surrounding the endoplasmic reticulum.
GO:0065003	2.17778e-13	1	1526	1545	protein-containing complex assembly	BP	5.17456e-11	1	The aggregation, arrangement and bonding together of a set of macromolecules to form a protein-containing complex.
GO:0071702	2.18697e-13	1	2205	2244	organic substance transport	BP	5.17456e-11	1	The directed movement of organic substances into, out of or within a cell, or between cells, or within a multicellular organism by means of some agent such as a transporter or pore. An organic substance is a molecular entity that contains carbon.
GO:0005575	2.22796e-13	1	13935	14528	cellular_component	CC	5.21488e-11	1	The part of a cell, extracellular environment or virus in which a gene product is located. A gene product may be located in one or more parts of a cell and its location may be as specific as a particular macromolecular complex, that is, a stable, persistent association of macromolecules that function together.
GO:0006793	2.74633e-13	1	2818	2877	phosphorus metabolic process	BP	6.3598e-11	1	The chemical reactions and pathways involving the nonmetallic element phosphorus or compounds that contain phosphorus, usually in the form of a phosphate group (PO4).
GO:0008150	3.92019e-13	1	13289	13837	biological_process	BP	8.98259e-11	1	Any process specifically pertinent to the functioning of integrated living units: cells, tissues, organs, and organisms. A process is a collection of molecular events with a defined beginning and end.
GO:0009056	4.08272e-13	1	2099	2135	catabolic process	BP	9.25758e-11	1	The chemical reactions and pathways resulting in the breakdown of substances, including the breakdown of carbon compounds with the liberation of energy for use by the cell or organism.
GO:0048522	5.47488e-13	1	4296	4410	positive regulation of cellular process	BP	1.22863e-10	1	Any process that activates or increases the frequency, rate or extent of a cellular process, any of those that are carried out at the cellular level, but are not necessarily restricted to a single cell. For example, cell communication occurs among more than one cell, but occurs at the cellular level.
GO:0030554	8.33597e-13	1	1325	1337	adenyl nucleotide binding	MF	1.85161e-10	1	Interacting selectively and non-covalently with adenyl nucleotides, any compound consisting of adenosine esterified with (ortho)phosphate.
GO:0005524	8.99619e-13	1	1280	1291	ATP binding	MF	1.97807e-10	1	Interacting selectively and non-covalently with ATP, adenosine 5'-triphosphate, a universally important coenzyme and enzyme regulator.
GO:0042175	9.61466e-13	1	884	888	nuclear outer membrane-endoplasmic reticulum membrane network	CC	2.09292e-10	1	The continuous network of membranes encompassing the nuclear outer membrane and the endoplasmic reticulum membrane.
GO:0019899	9.96112e-13	1	1977	2008	enzyme binding	MF	2.14687e-10	1	Interacting selectively and non-covalently with any enzyme.
GO:0032559	1.29968e-12	1	1313	1325	adenyl ribonucleotide binding	MF	2.77367e-10	1	Interacting selectively and non-covalently with an adenyl ribonucleotide, any compound consisting of adenosine esterified with (ortho)phosphate or an oligophosphate at any hydroxyl group on the ribose moiety.
GO:0006887	2.64585e-12	1	732	734	exocytosis	BP	5.59173e-10	1	A process of secretion by a cell that results in the release of intracellular molecules (e.g. hormones, matrix proteins) contained within a membrane-bounded vesicle. Exocytosis can occur either by full fusion, when the vesicle collapses into the plasma membrane, or by a kiss-and-run mechanism that involves the formation of a transient contact, a pore, between a granule (for exemple of chromaffin …
GO:0006796	2.83831e-12	1	2734	2793	phosphate-containing compound metabolic process	BP	5.94081e-10	1	The chemical reactions and pathways involving the phosphate group, the anion or salt of any phosphoric acid.
GO:0005739	2.92056e-12	1	1378	1396	mitochondrion	CC	6.05473e-10	1	A semiautonomous, self replicating organelle that occurs in varying numbers, shapes, and sizes in the cytoplasm of virtually all eukaryotic cells. It is notably the site of tissue respiration.
GO:0043085	2.9524e-12	1	1205	1217	positive regulation of catalytic activity	BP	6.063e-10	1	Any process that activates or increases the activity of an enzyme.
GO:0016787	3.28573e-12	1	2116	2153	hydrolase activity	MF	6.68446e-10	1	Catalysis of the hydrolysis of various bonds, e.g. C-O, C-N, C-C, phosphoric anhydride bonds, etc. Hydrolase is the systematic name for any enzyme of EC class 3.
GO:0007166	3.86006e-12	1	2465	2515	cell surface receptor signaling pathway	BP	7.78016e-10	1	A series of molecular signals initiated by activation of a receptor on the surface of a cell. The pathway begins with binding of an extracellular ligand to a cell surface receptor, or for receptors that signal in the absence of a ligand, by ligand-withdrawal or the activity of a constitutively active receptor. The pathway ends with regulation of a downstream cellular process, e.g. transcription.
GO:0032940	3.90148e-12	1	1223	1236	secretion by cell	BP	7.7915e-10	1	The controlled release of a substance by a cell.
GO:0044433	5.21793e-12	1	1235	1248	cytoplasmic vesicle part	CC	1.03258e-09	1	Any constituent part of cytoplasmic vesicle, a vesicle formed of membrane or protein, found in the cytoplasm of a cell.
GO:0008144	5.88696e-12	1	1465	1482	drug binding	MF	1.15448e-09	1	Interacting selectively and non-covalently with a drug, any naturally occurring or synthetic substance, other than a nutrient, that, when administered or applied to an organism, affects the structure or functioning of the organism; in particular, any such substance used in the diagnosis, prevention, or treatment of disease.
GO:0071705	7.27925e-12	1	1868	1900	nitrogen compound transport	BP	1.41477e-09	1	The directed movement of nitrogen-containing compounds into, out of or within a cell, or between cells, by means of some agent such as a transporter or pore.
GO:0044459	8.20304e-12	1	2316	2359	plasma membrane part	CC	1.58021e-09	1	Any constituent part of the plasma membrane, the membrane surrounding a cell that separates the cell from its external environment. It consists of a phospholipid bilayer and associated proteins.
GO:0097458	1.21741e-11	1	1355	1371	neuron part	CC	2.32462e-09	1	Any constituent part of a neuron, the basic cellular unit of nervous tissue. A typical neuron consists of a cell body (often called the soma), an axon, and dendrites. Their purpose is to receive, conduct, and transmit impulses in the nervous system.
GO:0044248	1.68233e-11	1	1849	1881	cellular catabolic process	BP	3.16984e-09	1	The chemical reactions and pathways resulting in the breakdown of substances, carried out by individual cells.
GO:1901362	1.69544e-11	1	3699	3793	organic cyclic compound biosynthetic process	BP	3.16984e-09	1	The chemical reactions and pathways resulting in the formation of organic cyclic compound.
GO:0044430	1.70374e-11	1	1347	1363	cytoskeletal part	CC	3.16984e-09	1	Any constituent part of the cytoskeleton, a cellular scaffolding or skeleton that maintains cell shape, enables some cell motion (using structures such as flagella and cilia), and plays important roles in both intra-cellular transport (e.g. the movement of vesicles and organelles) and cellular division. Includes constituent parts of intermediate filaments, microfilaments, microtubules, and the mi…
GO:0098805	1.8072e-11	1	1382	1399	whole membrane	CC	3.33383e-09	1	Any lipid bilayer that completely encloses some structure, and all the proteins embedded in it or attached to it. Examples include the plasma membrane and most organelle membranes.
GO:0006082	1.91935e-11	1	949	956	organic acid metabolic process	BP	3.51095e-09	1	The chemical reactions and pathways involving organic acids, any acidic compound containing carbon in covalent linkage.
GO:0140096	2.81146e-11	1	1959	1992	catalytic activity, acting on a protein	MF	5.09999e-09	1	Catalytic activity that acts to modify a protein.
GO:0010033	2.88239e-11	1	2685	2746	response to organic substance	BP	5.18544e-09	1	Any process that results in a change in state or activity of a cell or an organism (in terms of movement, secretion, enzyme production, gene expression, etc.) as a result of an organic substance stimulus.
GO:0044093	3.14262e-11	1	1474	1495	positive regulation of molecular function	BP	5.60727e-09	1	Any process that activates or increases the rate or extent of a molecular function, an elemental biological activity occurring at the molecular level, such as catalysis or binding.
GO:0043436	3.35226e-11	1	934	941	oxoacid metabolic process	BP	5.93269e-09	1	The chemical reactions and pathways involving any oxoacid; an oxoacid is a compound which contains oxygen, at least one other element, and at least one hydrogen bound to oxygen, and which produces a conjugate base by loss of positive hydrogen ion(s) (hydrons).
GO:0044463	3.78278e-11	1	1209	1222	cell projection part	CC	6.57423e-09	1	Any constituent part of a cell projection, a prolongation or process extending from a cell, e.g. a flagellum or axon.
GO:0120038	3.78278e-11	1	1209	1222	plasma membrane bounded cell projection part	CC	6.57423e-09	1	Any constituent part of a plasma membrane bounded cell projection, a prolongation or process extending from a cell, e.g. a cilium or axon.
GO:0006950	3.80537e-11	1	3089	3165	response to stress	BP	6.57423e-09	1	Any process that results in a change in state or activity of a cell or an organism (in terms of movement, secretion, enzyme production, gene expression, etc.) as a result of a disturbance in organismal or cellular homeostasis, usually, but not necessarily, exogenous (e.g. temperature, humidity, ionizing radiation).
GO:0090304	4.07616e-11	1	4180	4294	nucleic acid metabolic process	BP	6.98659e-09	1	Any cellular metabolic process involving nucleic acids.
GO:0042802	4.13768e-11	1	1399	1418	identical protein binding	MF	7.03664e-09	1	Interacting selectively and non-covalently with an identical protein or proteins.
GO:0022008	5.5922e-11	1	1400	1418	neurogenesis	BP	9.43651e-09	1	Generation of cells within the nervous system.
GO:0051649	6.34854e-11	1	1749	1779	establishment of localization in cell	BP	1.06304e-08	1	Any process, occuring in a cell, that localizes a substance or cellular component. This may occur via movement, tethering or selective degradation.
GO:0045184	7.16143e-11	1	1659	1687	establishment of protein localization	BP	1.19e-08	1	The directed movement of a protein to a specific location.
GO:0120025	7.34137e-11	1	1736	1764	plasma membrane bounded cell projection	CC	1.21066e-08	1	A prolongation or process extending from a cell and that is bounded by plasma membrane, e.g. a cilium, lamellipodium, or axon.
GO:0016070	8.66424e-11	1	3750	3849	RNA metabolic process	BP	1.41311e-08	1	The cellular chemical reactions and pathways involving RNA, ribonucleic acid, one of the two main type of nucleic acid, consisting of a long, unbranched macromolecule formed from ribonucleotides joined in 3',5'-phosphodiester linkage.
GO:0042995	8.69883e-11	1	1800	1830	cell projection	CC	1.41311e-08	1	A prolongation or process extending from a cell, e.g. a flagellum or axon.
GO:0065009	9.22701e-11	1	2782	2849	regulation of molecular function	BP	1.4878e-08	1	Any process that modulates the frequency, rate or extent of a molecular function, an elemental biological activity occurring at the molecular level, such as catalysis or binding.
GO:0070887	1.05394e-10	1	2596	2656	cellular response to chemical stimulus	BP	1.68593e-08	1	Any process that results in a change in state or activity of a cell (in terms of movement, secretion, enzyme production, gene expression, etc.) as a result of a chemical stimulus.
GO:0019752	1.06106e-10	1	854	860	carboxylic acid metabolic process	BP	1.68593e-08	1	The chemical reactions and pathways involving carboxylic acids, any organic acid containing one or more carboxyl (COOH) groups or anions (COO-).
GO:0015630	1.20741e-10	1	1020	1029	microtubule cytoskeleton	CC	1.90456e-08	1	The part of the cytoskeleton (the internal framework of a cell) composed of microtubules and associated proteins.
GO:0070727	1.30225e-10	1	1504	1527	cellular macromolecule localization	BP	2.03938e-08	1	Any process in which a macromolecule is transported to, and/or maintained in, a specific location at the level of a cell. Localization at the cellular level encompasses movement within the cell, from within the cell to the cell surface, or from one location to another at the surface of a cell.
GO:0044431	1.3218e-10	1	777	781	Golgi apparatus part	CC	2.0552e-08	1	Any constituent part of the Golgi apparatus, a compound membranous cytoplasmic organelle of eukaryotic cells, consisting of flattened, ribosome-free vesicles arranged in a more or less regular stack.
GO:0019438	1.60396e-10	1	3578	3671	aromatic compound biosynthetic process	BP	2.47625e-08	1	The chemical reactions and pathways resulting in the formation of aromatic compounds, any substance containing an aromatic carbon ring.
GO:0008092	1.62918e-10	1	819	824	cytoskeletal protein binding	MF	2.49746e-08	1	Interacting selectively and non-covalently with any protein component of any cytoskeleton (actin, microtubule, or intermediate filament cytoskeleton).
GO:0034613	1.71654e-10	1	1495	1518	cellular protein localization	BP	2.61299e-08	1	Any process in which a protein is transported to, and/or maintained in, a specific location at the level of a cell. Localization at the cellular level encompasses movement within the cell, from within the cell to the cell surface, or from one location to another at the surface of a cell.
GO:0045055	1.79812e-10	1	633	635	regulated exocytosis	BP	2.71816e-08	1	A process of exocytosis in which soluble proteins and other substances are initially stored in secretory vesicles for later release. It is found mainly in cells that are specialized for secreting products such as hormones, neurotransmitters, or digestive enzymes rapidly on demand.
GO:0018130	1.98751e-10	1	3569	3662	heterocycle biosynthetic process	BP	2.98374e-08	1	The chemical reactions and pathways resulting in the formation of heterocyclic compounds, those with a cyclic molecular structure and at least two different atoms in the ring (or rings).
GO:0042886	2.25043e-10	1	1616	1644	amide transport	BP	3.3553e-08	1	The directed movement of an amide, any compound containing one, two, or three acyl groups attached to a nitrogen atom, into, out of or within a cell, or between cells, by means of some agent such as a transporter or pore.
GO:0009893	2.79051e-10	1	2831	2899	positive regulation of metabolic process	BP	4.13223e-08	1	Any process that activates or increases the frequency, rate or extent of the chemical reactions and pathways within a cell or an organism.
GO:0006955	3.05755e-10	1	1525	1551	immune response	BP	4.49708e-08	1	Any immune system process that functions in the calibrated response of an organism to a potential internal or invasive threat.
GO:0098590	3.37746e-10	1	957	965	plasma membrane region	CC	4.93427e-08	1	A membrane that is a (regional) part of the plasma membrane.
GO:0015833	3.57565e-10	1	1600	1628	peptide transport	BP	5.18899e-08	1	The directed movement of peptides, compounds of two or more amino acids where the alpha carboxyl group of one is bound to the alpha amino group of another, into, out of or within a cell, or between cells, by means of some agent such as a transporter or pore.
GO:0034654	3.63696e-10	1	3517	3609	nucleobase-containing compound biosynthetic process	BP	5.23412e-08	1	The chemical reactions and pathways resulting in the formation of nucleobases, nucleosides, nucleotides and nucleic acids.
GO:0050790	3.65484e-10	1	1914	1952	regulation of catalytic activity	BP	5.23412e-08	1	Any process that modulates the activity of an enzyme.
GO:0042592	4.45642e-10	1	1470	1494	homeostatic process	BP	6.34035e-08	1	Any biological process involved in the maintenance of an internal steady state.
GO:1901700	4.54896e-10	1	1337	1357	response to oxygen-containing compound	BP	6.42998e-08	1	Any process that results in a change in state or activity of a cell or an organism (in terms of movement, secretion, enzyme production, gene expression, etc.) as a result of an oxygen-containing compound stimulus.
GO:0007417	4.78161e-10	1	839	845	central nervous system development	BP	6.71523e-08	1	The process whose specific outcome is the progression of the central nervous system over time, from its formation to the mature structure. The central nervous system is the core nervous system that serves an integrating and coordinating function. In vertebrates it consists of the brain and spinal cord. In those invertebrates with a central nervous system it typically consists of a brain, cerebral…
GO:0043170	5.38003e-10	1	7499	7762	macromolecule metabolic process	BP	7.5072e-08	1	The chemical reactions and pathways involving macromolecules, any molecule of high relative molecular mass, the structure of which essentially comprises the multiple repetition of units derived, actually or conceptually, from molecules of low relative molecular mass.
GO:0031325	6.02766e-10	1	2644	2706	positive regulation of cellular metabolic process	BP	8.35733e-08	1	Any process that activates or increases the frequency, rate or extent of the chemical reactions and pathways by which individual cells transform chemical substances.
GO:1901575	6.87477e-10	1	1719	1751	organic substance catabolic process	BP	9.47151e-08	1	The chemical reactions and pathways resulting in the breakdown of an organic substance, any molecular entity containing carbon.
GO:0015031	8.90768e-10	1	1572	1600	protein transport	BP	1.21794e-07	1	The directed movement of proteins into, out of or within a cell, or between cells, by means of some agent such as a transporter or pore.
GO:0044451	8.95216e-10	1	954	963	nucleoplasm part	CC	1.21794e-07	1	Any constituent part of the nucleoplasm, that part of the nuclear content other than the chromosomes or the nucleolus.
GO:0048699	9.71255e-10	1	1312	1330	generation of neurons	BP	1.30854e-07	1	The process in which nerve cells are generated. This includes the production of neuroblasts and their differentiation into neurons.
GO:0001775	9.73834e-10	1	1106	1120	cell activation	BP	1.30854e-07	1	A change in the morphology or behavior of a cell resulting from exposure to an activating factor such as a cellular or soluble ligand.
GO:0031175	1.17373e-09	1	862	869	neuron projection development	BP	1.56747e-07	1	The process whose specific outcome is the progression of a neuron projection over time, from its formation to the mature structure. A neuron projection is any process extending from a neural cell, such as axons or dendrites (collectively called neurites).
GO:0033043	1.84322e-09	1	1077	1090	regulation of organelle organization	BP	2.43844e-07	1	Any process that modulates the frequency, rate or extent of a process involved in the formation, arrangement of constituent parts, or disassembly of an organelle.
GO:0007010	1.84832e-09	1	1127	1141	cytoskeleton organization	BP	2.43844e-07	1	A process that is carried out at the cellular level which results in the assembly, arrangement of constituent parts, or disassembly of cytoskeletal structures.
GO:0044283	1.8692e-09	1	637	640	small molecule biosynthetic process	BP	2.45113e-07	1	The chemical reactions and pathways resulting in the formation of small molecules, any low molecular weight, monomeric, non-encoded molecule.
GO:0071310	1.96566e-09	1	2215	2265	cellular response to organic substance	BP	2.56218e-07	1	Any process that results in a change in state or activity of a cell (in terms of movement, secretion, enzyme production, gene expression, etc.) as a result of an organic substance stimulus.
GO:0010243	2.57635e-09	1	818	825	response to organonitrogen compound	BP	3.33821e-07	1	Any process that results in a change in state or activity of a cell or an organism (in terms of movement, secretion, enzyme production, gene expression, etc.) as a result of an organonitrogen stimulus. An organonitrogen compound is formally a compound containing at least one carbon-nitrogen bond.
GO:0051130	2.61467e-09	1	1068	1081	positive regulation of cellular component organization	BP	3.36782e-07	1	Any process that activates or increases the frequency, rate or extent of a process involved in the formation, arrangement of constituent parts, or disassembly of cell structures, including the plasma membrane and any external encapsulating structures such as the cell wall and cell envelope.
GO:0005768	2.91291e-09	1	739	744	endosome	CC	3.7299e-07	1	A vacuole to which materials ingested by endocytosis are delivered.
GO:0048583	3.28478e-09	1	3443	3540	regulation of response to stimulus	BP	4.18146e-07	1	Any process that modulates the frequency, rate or extent of a response to a stimulus. Response to stimulus is a change in state or activity of a cell or an organism (in terms of movement, secretion, enzyme production, gene expression, etc.) as a result of a stimulus.
GO:0051347	3.33845e-09	1	580	582	positive regulation of transferase activity	BP	4.22508e-07	1	Any process that activates or increases the frequency, rate or extent of transferase activity, the catalysis of the transfer of a group, e.g. a methyl group, glycosyl group, acyl group, phosphorus-containing, or other groups, from a donor compound to an acceptor.
GO:0030182	3.57205e-09	1	1194	1210	neuron differentiation	BP	4.49459e-07	1	The process in which a relatively unspecialized cell acquires specialized features of a neuron.
GO:0051173	3.80996e-09	1	2541	2602	positive regulation of nitrogen compound metabolic process	BP	4.76639e-07	1	Any process that activates or increases the frequency, rate or extent of the chemical reactions and pathways involving nitrogen or nitrogenous compounds.
GO:0048513	4.4518e-09	1	2855	2928	animal organ development	BP	5.53752e-07	1	Development of a tissue or tissues that work together to perform a specific function or functions. Development pertains to the process whose specific outcome is the progression of a structure over time, from its formation to the mature structure. Organs are commonly observed as visibly distinct structures, but may also exist as loosely associated clusters of cells that work together to perform a …
GO:0046907	4.87863e-09	1	1437	1462	intracellular transport	BP	6.03398e-07	1	The directed movement of substances within a cell.
GO:0098791	4.92666e-09	1	685	689	Golgi subcompartment	CC	6.05895e-07	1	A compartment that consists of a lumen and an enclosing membrane, and is part of the Golgi Apparatus.
GO:0010604	5.25263e-09	1	2634	2699	positive regulation of macromolecule metabolic process	BP	6.42356e-07	1	Any process that increases the frequency, rate or extent of the chemical reactions and pathways involving macromolecules, any molecule of high relative molecular mass, the structure of which essentially comprises the multiple repetition of units derived, actually or conceptually, from molecules of low relative molecular mass.
GO:0036477	6.24108e-09	1	670	674	somatodendritic compartment	CC	7.58971e-07	1	The region of a neuron that includes the cell body (cell soma) and dendrite(s), but excludes the axon.
GO:0006629	6.40313e-09	1	1205	1223	lipid metabolic process	BP	7.74352e-07	1	The chemical reactions and pathways involving lipids, compounds soluble in an organic solvent but not, or sparingly, in an aqueous solvent. Includes fatty acids; neutral fats, other fatty-acid esters, and soaps; long-chain (fatty) alcohols and waxes; sphingoids and other long-chain bases; glycolipids, phospholipids and sphingolipids; and carotenes, polyprenols, sterols, terpenes and other isopren…
GO:0045321	6.62454e-09	1	974	986	leukocyte activation	BP	7.96701e-07	1	A change in morphology and behavior of a leukocyte resulting from exposure to a specific antigen, mitogen, cytokine, cellular ligand, or soluble factor.
GO:1902494	8.13907e-09	1	1186	1204	catalytic complex	CC	9.73468e-07	1	A protein complex which is capable of catalytic activity.
GO:0043005	9.29838e-09	1	1080	1094	neuron projection	CC	1.10605e-06	1	A prolongation or process extending from a nerve cell, e.g. an axon or dendrite.
GO:0099080	9.94813e-09	1	741	747	supramolecular complex	CC	1.17691e-06	1	A cellular component that consists of an indeterminate number of proteins or macromolecular complexes, organized into a regular, higher-order structure such as a polymer, sheet, network or a fiber.
GO:0032989	1.01495e-08	1	1008	1020	cellular component morphogenesis	BP	1.19424e-06	1	The process in which cellular structures, including whole cells or cell parts, are generated and organized.
GO:0099081	1.02906e-08	1	740	746	supramolecular polymer	CC	1.20433e-06	1	A polymeric supramolecular structure.
GO:0007017	1.12826e-08	1	661	665	microtubule-based process	BP	1.30831e-06	1	Any cellular process that depends upon or alters the microtubule cytoskeleton, that part of the cytoskeleton comprising microtubules and their associated proteins.
GO:0009987	1.12992e-08	1	12308	12814	cellular process	BP	1.30831e-06	1	Any process that is carried out at the cellular level, but not necessarily restricted to a single cell. For example, cell communication occurs among more than one cell, but occurs at the cellular level.
GO:0016817	1.17434e-08	1	749	755	hydrolase activity, acting on acid anhydrides	MF	1.34543e-06	1	Catalysis of the hydrolysis of any acid anhydride.
GO:0016818	1.17434e-08	1	749	755	hydrolase activity, acting on acid anhydrides, in phosphorus-containing anhydrides	MF	1.34543e-06	1	Catalysis of the hydrolysis of any acid anhydride which contains phosphorus.
GO:0002252	1.19824e-08	1	883	893	immune effector process	BP	1.36561e-06	1	Any process of the immune system that can potentially contribute to an immune response.
GO:0099512	1.30375e-08	1	733	739	supramolecular fiber	CC	1.47597e-06	1	A polymer consisting of an indefinite number of protein or protein complex subunits that have polymerised to form a fiber-shaped structure.
GO:0016462	1.31488e-08	1	747	753	pyrophosphatase activity	MF	1.47597e-06	1	Catalysis of the hydrolysis of a pyrophosphate bond between two phosphate groups, leaving one phosphate on each of the two fragments.
GO:1901565	1.31541e-08	1	1041	1055	organonitrogen compound catabolic process	BP	1.47597e-06	1	The chemical reactions and pathways resulting in the breakdown of organonitrogen compound.
GO:0060322	1.46689e-08	1	655	659	head development	BP	1.6375e-06	1	The biological process whose specific outcome is the progression of a head from an initial condition to its mature state. The head is the anterior-most division of the body.
GO:0055114	1.4929e-08	1	784	792	oxidation-reduction process	BP	1.65804e-06	1	A metabolic process that results in the removal or addition of one or more electrons to or from a substance, with or without the concomitant removal or addition of a proton or protons.
GO:0016772	1.52777e-08	1	883	892	transferase activity, transferring phosphorus-containing groups	MF	1.68815e-06	1	Catalysis of the transfer of a phosphorus-containing group from one compound (donor) to another (acceptor).
GO:0030424	1.68255e-08	1	487	488	axon	CC	1.84978e-06	1	The long process of a neuron that conducts nerve impulses, usually away from the cell body to the terminals and varicosities, which are sites of storage and release of neurotransmitter.
GO:0000902	2.07225e-08	1	915	925	cell morphogenesis	BP	2.26678e-06	1	The developmental process in which the size or shape of a cell is generated and organized.
GO:0045202	2.12544e-08	1	783	790	synapse	CC	2.31332e-06	1	The junction between a nerve fiber of one neuron and another neuron, muscle fiber or glial cell. As the nerve fiber approaches the synapse it enlarges into a specialized structure, the presynaptic nerve ending, which contains mitochondria and synaptic vesicles. At the tip of the nerve ending is the presynaptic membrane; facing it, and separated from it by a minute cleft (the synaptic cleft) is a …
GO:1901698	2.21245e-08	1	918	929	response to nitrogen compound	BP	2.39605e-06	1	Any process that results in a change in state or activity of a cell or an organism (in terms of movement, secretion, enzyme production, gene expression, etc.) as a result of a nitrogen compound stimulus.
GO:0030054	2.36769e-08	1	1090	1105	cell junction	CC	2.55148e-06	1	A cellular component that forms a specialized region of connection between two or more cells or between a cell and the extracellular matrix. At a cell junction, anchoring proteins extend through the plasma membrane to link cytoskeletal proteins in one cell to cytoskeletal proteins in neighboring cells or to proteins in the extracellular matrix.
GO:0002443	2.69771e-08	1	606	610	leukocyte mediated immunity	BP	2.89279e-06	1	Any process involved in the carrying out of an immune response by a leukocyte.
GO:0018193	2.76322e-08	1	1108	1124	peptidyl-amino acid modification	BP	2.94852e-06	1	The alteration of an amino acid residue in a peptide.
GO:0043025	2.80103e-08	1	399	399	neuronal cell body	CC	2.97428e-06	1	The portion of a neuron that includes the nucleus, but excludes cell projections such as axons and dendrites.
GO:0005102	2.92599e-08	1	1270	1293	signaling receptor binding	MF	3.09189e-06	1	Interacting selectively and non-covalently with one or more specific sites on a receptor molecule, a macromolecule that undergoes combination with a hormone, neurotransmitter, drug or intracellular messenger to initiate a change in cell function.
GO:0002444	3.05044e-08	1	447	448	myeloid leukocyte mediated immunity	BP	3.20783e-06	1	Any process involved in the carrying out of an immune response by a myeloid leukocyte.
GO:0019900	3.14136e-08	1	646	650	kinase binding	MF	3.28756e-06	1	Interacting selectively and non-covalently with a kinase, any enzyme that catalyzes the transfer of a phosphate group.
GO:0033674	3.69066e-08	1	521	523	positive regulation of kinase activity	BP	3.83512e-06	1	Any process that activates or increases the frequency, rate or extent of kinase activity, the catalysis of the transfer of a phosphate group, usually from ATP, to a substrate molecule.
GO:0048037	3.69981e-08	1	391	391	cofactor binding	MF	3.83512e-06	1	Interacting selectively and non-covalently with a cofactor, a substance that is required for the activity of an enzyme or other protein. Cofactors may be inorganic, such as the metal atoms zinc, iron, and copper in certain forms, or organic, in which case they are referred to as coenzymes. Cofactors may either be bound tightly to active sites or bind loosely with the substrate.
GO:0045860	3.84477e-08	1	459	460	positive regulation of protein kinase activity	BP	3.96649e-06	1	Any process that activates or increases the frequency, rate or extent of protein kinase activity.
GO:0048666	4.09417e-08	1	966	978	neuron development	BP	4.20386e-06	1	The process whose specific outcome is the progression of a neuron over time, from initial commitment of the cell to a specific fate, to the fully functional differentiated cell.
GO:0044297	4.31551e-08	1	456	457	cell body	CC	4.41033e-06	1	The portion of a cell bearing surface projections such as axons, dendrites, cilia, or flagella that includes the nucleus, but excludes all cell projections.
GO:0051186	4.44661e-08	1	444	445	cofactor metabolic process	BP	4.52307e-06	1	The chemical reactions and pathways involving a cofactor, a substance that is required for the activity of an enzyme or other protein. Cofactors may be inorganic, such as the metal atoms zinc, iron, and copper in certain forms, or organic, in which case they are referred to as coenzymes. Cofactors may either be bound tightly to active sites or bind loosely with the substrate.
GO:0019219	4.6272e-08	1	3408	3504	regulation of nucleobase-containing compound metabolic process	BP	4.68488e-06	1	Any cellular process that modulates the frequency, rate or extent of the chemical reactions and pathways involving nucleobases, nucleosides, nucleotides and nucleic acids.
GO:0007420	5.04847e-08	1	621	625	brain development	BP	5.08774e-06	1	The process whose specific outcome is the progression of the brain over time, from its formation to the mature structure. Brain development begins with patterning events in the neural tube and ends with the mature structure that is the center of thought and emotion. The brain is responsible for the coordination and control of bodily activities and the interpretation of information from the senses…
GO:0043299	5.28939e-08	1	435	436	leukocyte degranulation	BP	5.30596e-06	1	The regulated exocytosis of secretory granules by a leukocyte.
GO:0051252	5.51409e-08	1	3118	3203	regulation of RNA metabolic process	BP	5.50599e-06	1	Any process that modulates the frequency, rate or extent of the chemical reactions and pathways involving RNA.
GO:0051338	5.56242e-08	1	848	858	regulation of transferase activity	BP	5.52889e-06	1	Any process that modulates the frequency, rate or extent of transferase activity, the catalysis of the transfer of a group, e.g. a methyl group, glycosyl group, acyl group, phosphorus-containing, or other groups, from one compound (generally regarded as the donor) to another compound (generally regarded as the acceptor). Transferase is the systematic name for any enzyme of EC class 2.
GO:0016310	5.6551e-08	1	1973	2019	phosphorylation	BP	5.59547e-06	1	The process of introducing a phosphate group into a molecule, usually with the formation of a phosphoric ester, a phosphoric anhydride or a phosphoric amide.
GO:0017111	5.72271e-08	1	708	714	nucleoside-triphosphatase activity	MF	5.63064e-06	1	Catalysis of the reaction: a nucleoside triphosphate + H2O = nucleoside diphosphate + phosphate.
GO:0000323	5.78508e-08	1	565	568	lytic vacuole	CC	5.63064e-06	1	A vacuole that is maintained at an acidic pH and which contains degradative enzymes, including a wide variety of acid hydrolases.
GO:0005764	5.78508e-08	1	565	568	lysosome	CC	5.63064e-06	1	A small lytic vacuole that has cell cycle-independent morphology and is found in most animal cells and that contains a variety of hydrolases, most of which have their maximal activities in the pH range 5-6. The contained enzymes display latency if properly isolated. About 40 different lysosomal hydrolases are known and lysosomes have a great variety of morphologies and functions.
GO:0044260	5.79412e-08	1	6729	6969	cellular macromolecule metabolic process	BP	5.63064e-06	1	The chemical reactions and pathways involving macromolecules, any molecule of high relative molecular mass, the structure of which essentially comprises the multiple repetition of units derived, actually or conceptually, from molecules of low relative molecular mass, as carried out by individual cells.
GO:0044429	5.92987e-08	1	795	805	mitochondrial part	CC	5.73695e-06	1	Any constituent part of a mitochondrion, a semiautonomous, self replicating organelle that occurs in varying numbers, shapes, and sizes in the cytoplasm of virtually all eukaryotic cells. It is notably the site of tissue respiration.
GO:0019901	6.02759e-08	1	579	582	protein kinase binding	MF	5.80569e-06	1	Interacting selectively and non-covalently with a protein kinase, any enzyme that catalyzes the transfer of a phosphate group, usually from ATP, to a protein substrate.
GO:0045935	6.07196e-08	1	1546	1576	positive regulation of nucleobase-containing compound metabolic process	BP	5.82266e-06	1	Any cellular process that activates or increases the frequency, rate or extent of the chemical reactions and pathways involving nucleobases, nucleosides, nucleotides and nucleic acids.
GO:0006351	6.26925e-08	1	3051	3134	transcription, DNA-templated	BP	5.98548e-06	1	The cellular synthesis of RNA on a template of DNA.
GO:0032774	6.59918e-08	1	3074	3158	RNA biosynthetic process	BP	6.27297e-06	1	The chemical reactions and pathways resulting in the formation of RNA, ribonucleic acid, one of the two main type of nucleic acid, consisting of a long, unbranched macromolecule formed from ribonucleotides joined in 3',5'-phosphodiester linkage. Includes polymerization of ribonucleotide monomers. Refers not only to transcription but also to e.g. viral RNA replication.
GO:0044456	7.15854e-08	1	658	663	synapse part	CC	6.75681e-06	1	Any constituent part of a synapse, the junction between a nerve fiber of one neuron and another neuron or muscle fiber or glial cell.
GO:0007264	7.17027e-08	1	517	519	small GTPase mediated signal transduction	BP	6.75681e-06	1	Any series of molecular signals in which a small monomeric GTPase relays one or more of the signals.
GO:0097659	8.2144e-08	1	3063	3147	nucleic acid-templated transcription	BP	7.70737e-06	1	The cellular synthesis of RNA on a template of nucleic acid (DNA or RNA).
GO:0005730	8.38616e-08	1	790	799	nucleolus	CC	7.83476e-06	1	A small, dense body one or more of which are present in the nucleus of eukaryotic cells. It is rich in RNA and protein, is not bounded by a limiting membrane, and is not seen during mitosis. Its prime function is the transcription of the nucleolar DNA into 45S ribosomal-precursor RNA, the processing of this RNA into 5.8S, 18S, and 28S components of ribosomal RNA, and the association of these comp…
GO:0030031	8.46527e-08	1	506	508	cell projection assembly	BP	7.87487e-06	1	Formation of a prolongation or process extending from a cell, e.g. a flagellum or axon.
GO:0002682	8.57844e-08	1	1161	1181	regulation of immune system process	BP	7.94619e-06	1	Any process that modulates the frequency, rate, or extent of an immune system process.
GO:0022610	8.97194e-08	1	1138	1156	biological adhesion	BP	8.27547e-06	1	The attachment of a cell or organism to a substrate, another cell, or other organism. Biological adhesion includes intracellular attachment between membrane regions.
GO:0007155	1.12201e-07	1	1130	1148	cell adhesion	BP	1.03054e-05	1	The attachment of a cell, either to another cell or to an underlying substrate such as the extracellular matrix, via cell adhesion molecules.
GO:0000139	1.1426e-07	1	603	607	Golgi membrane	CC	1.04505e-05	1	The lipid bilayer surrounding any of the compartments of the Golgi apparatus.
GO:0060341	1.2073e-07	1	713	720	regulation of cellular localization	BP	1.09961e-05	1	Any process that modulates the frequency, rate or extent of a process in which a cell, a substance, or a cellular entity is transported to, or maintained in a specific location within or in the membrane of a cell.
GO:0036230	1.35895e-07	1	411	412	granulocyte activation	BP	1.23257e-05	1	The change in morphology and behavior of a granulocyte resulting from exposure to a cytokine, chemokine, cellular ligand, or soluble factor.
GO:0120031	1.42077e-07	1	493	495	plasma membrane bounded cell projection assembly	BP	1.28329e-05	1	Formation of a prolongation or process extending and that is bounded by plasma membrane, e.g. a cilium, lamellipodium, or axon.
GO:0002446	1.46762e-07	1	410	411	neutrophil mediated immunity	BP	1.32013e-05	1	Any process involved in the carrying out of an immune response by a neutrophil.
GO:0098772	1.4854e-07	1	1505	1538	molecular function regulator	MF	1.33063e-05	1	A molecular function that modulates the activity of a gene product or complex. Examples include enzyme regulators and channel regulators.
GO:0044255	1.54262e-07	1	927	940	cellular lipid metabolic process	BP	1.37622e-05	1	The chemical reactions and pathways involving lipids, as carried out by individual cells.
GO:0042119	1.60635e-07	1	407	408	neutrophil activation	BP	1.42723e-05	1	The change in morphology and behavior of a neutrophil resulting from exposure to a cytokine, chemokine, cellular ligand, or soluble factor.
GO:0022604	1.85528e-07	1	432	433	regulation of cell morphogenesis	BP	1.6417e-05	1	Any process that modulates the frequency, rate or extent of cell morphogenesis. Cell morphogenesis is the developmental process in which the shape of a cell is generated and organized.
GO:0012506	2.04447e-07	1	665	671	vesicle membrane	CC	1.80178e-05	1	The lipid bilayer surrounding any membrane-bounded vesicle in the cell.
GO:0019725	2.16091e-07	1	789	799	cellular homeostasis	BP	1.89672e-05	1	Any process involved in the maintenance of an internal steady state at the level of the cell.
GO:0045859	2.24959e-07	1	688	695	regulation of protein kinase activity	BP	1.96663e-05	1	Any process that modulates the frequency, rate or extent of protein kinase activity.
GO:0030036	2.26356e-07	1	571	575	actin cytoskeleton organization	BP	1.97093e-05	1	A process that is carried out at the cellular level which results in the assembly, arrangement of constituent parts, or disassembly of cytoskeletal structures comprising actin filaments and their associated proteins.
GO:0005815	2.31508e-07	1	632	637	microtubule organizing center	CC	2.00776e-05	1	An intracellular structure that can catalyze gamma-tubulin-dependent microtubule nucleation and that can anchor microtubules by interacting with their minus ends, plus ends or sides.
GO:0030029	2.36899e-07	1	654	660	actin filament-based process	BP	2.04635e-05	1	Any cellular process that depends upon or alters the actin cytoskeleton, that part of the cytoskeleton comprising actin filaments and their associated proteins.
GO:0050878	2.45878e-07	1	417	418	regulation of body fluid levels	BP	2.11553e-05	1	Any process that modulates the levels of body fluids.
GO:0002283	2.51876e-07	1	398	399	neutrophil activation involved in immune response	BP	2.15582e-05	1	The change in morphology and behavior of a neutrophil resulting from exposure to a cytokine, chemokine, cellular ligand, or soluble factor, leading to the initiation or perpetuation of an immune response.
GO:1901701	2.52542e-07	1	907	920	cellular response to oxygen-containing compound	BP	2.15582e-05	1	Any process that results in a change in state or activity of a cell (in terms of movement, secretion, enzyme production, gene expression, etc.) as a result of an oxygen-containing compound stimulus.
GO:0043312	2.74769e-07	1	396	397	neutrophil degranulation	BP	2.3364e-05	1	The regulated exocytosis of secretory granules containing preformed mediators such as proteases, lipases, and inflammatory mediators by a neutrophil.
GO:0007265	3.1316e-07	1	419	420	Ras protein signal transduction	BP	2.65248e-05	1	A series of molecular signals within the cell that are mediated by a member of the Ras superfamily of proteins switching to a GTP-bound active state.
GO:0034097	3.8925e-07	1	949	964	response to cytokine	BP	3.28418e-05	1	Any process that results in a change in state or activity of a cell or an organism (in terms of movement, secretion, enzyme production, gene expression, etc.) as a result of a cytokine stimulus.
GO:0030659	3.98105e-07	1	645	651	cytoplasmic vesicle membrane	CC	3.34593e-05	1	The lipid bilayer surrounding a cytoplasmic vesicle.
GO:0002275	4.00345e-07	1	442	444	myeloid cell activation involved in immune response	BP	3.35181e-05	1	A change in the morphology or behavior of a myeloid cell resulting from exposure to an activating factor such as a cellular or soluble ligand, leading to the initiation or perpetuation of an immune response.
GO:0031344	4.65087e-07	1	559	563	regulation of cell projection organization	BP	3.87893e-05	1	Any process that modulates the frequency, rate or extent of a process involved in the formation, arrangement of constituent parts, or disassembly of cell projections.
GO:0048731	4.79444e-07	1	3961	4087	system development	BP	3.98341e-05	1	The process whose specific outcome is the progression of an organismal system over time, from its formation to the mature structure. A system is a regularly interacting or interdependent group of organs or tissues that work together to carry out a given biological process.
GO:0009725	4.82629e-07	1	851	863	response to hormone	BP	3.99462e-05	1	Any process that results in a change in state or activity of a cell or an organism (in terms of movement, secretion, enzyme production, gene expression, etc.) as a result of a hormone stimulus.
GO:0031252	4.90659e-07	1	348	348	cell leading edge	CC	4.04571e-05	1	The area of a motile cell closest to the direction of movement.
GO:0044089	5.19235e-07	1	455	457	positive regulation of cellular component biogenesis	BP	4.24956e-05	1	Any process that activates or increases the frequency, rate or extent of cellular component biogenesis, a process that results in the biosynthesis of constituent macromolecules, assembly, and arrangement of constituent parts of a cellular component.
GO:0032990	5.19286e-07	1	609	614	cell part morphogenesis	BP	4.24956e-05	1	The process in which the anatomical structures of a cell part are generated and organized.
GO:0023051	5.75689e-07	1	3023	3113	regulation of signaling	BP	4.69348e-05	1	Any process that modulates the frequency, rate or extent of a signaling process.
GO:0030234	6.17931e-07	1	865	878	enzyme regulator activity	MF	5.01908e-05	1	Binds to and modulates the activity of an enzyme.
GO:0010557	6.6208e-07	1	1507	1539	positive regulation of macromolecule biosynthetic process	BP	5.35768e-05	1	Any process that increases the rate, frequency or extent of the chemical reactions and pathways resulting in the formation of a macromolecule, any molecule of high relative molecular mass, the structure of which essentially comprises the multiple repetition of units derived, actually or conceptually, from molecules of low relative molecular mass.
GO:0120035	6.7267e-07	1	550	554	regulation of plasma membrane bounded cell projection organization	BP	5.42322e-05	1	Any process that modulates the frequency, rate or extent of a process involved in the formation, arrangement of constituent parts, or disassembly of plasma membrane bounded cell projections.
GO:0009991	6.7834e-07	1	427	429	response to extracellular stimulus	BP	5.44875e-05	1	Any process that results in a change in state or activity of a cell or an organism (in terms of movement, secretion, enzyme production, gene expression, etc.) as a result of an extracellular stimulus.
GO:0051050	6.87205e-07	1	797	808	positive regulation of transport	BP	5.49966e-05	1	Any process that activates or increases the frequency, rate or extent of the directed movement of substances (such as macromolecules, small molecules, ions) into, out of or within a cell, or between cells, by means of some agent such as a transporter or pore.
GO:0051254	7.52514e-07	1	1360	1387	positive regulation of RNA metabolic process	BP	6.00026e-05	1	Any process that activates or increases the frequency, rate or extent of the chemical reactions and pathways involving RNA.
GO:1901135	7.59006e-07	1	1028	1046	carbohydrate derivative metabolic process	BP	6.02994e-05	1	The chemical reactions and pathways involving carbohydrate derivative.
GO:0044087	7.78739e-07	1	780	790	regulation of cellular component biogenesis	BP	6.16422e-05	1	Any process that modulates the frequency, rate or extent of cellular component biogenesis, a process that results in the biosynthesis of constituent macromolecules, assembly, and arrangement of constituent parts of a cellular component.
GO:0030154	7.97481e-07	1	3400	3503	cell differentiation	BP	6.28969e-05	1	The process in which relatively unspecialized cells, e.g. embryonic or regenerative cells, acquire specialized structural and/or functional features that characterize the cells, tissues, or organs of the mature organism or some other relatively stable phase of the organism's life history. Differentiation includes the processes involved in commitment of a cell to a specific fate and its subsequent…
GO:0043549	8.13824e-07	1	768	778	regulation of kinase activity	BP	6.39319e-05	1	Any process that modulates the frequency, rate or extent of kinase activity, the catalysis of the transfer of a phosphate group, usually from ATP, to a substrate molecule.
GO:0000904	8.16477e-07	1	643	649	cell morphogenesis involved in differentiation	BP	6.39319e-05	1	The change in form (cell shape and size) that occurs when relatively unspecialized cells, e.g. embryonic or regenerative cells, acquire specialized structural and/or functional features that characterize the cells, tissues, or organs of the mature organism or some other relatively stable phase of the organism's life history.
GO:0009891	8.21755e-07	1	1632	1669	positive regulation of biosynthetic process	BP	6.41145e-05	1	Any process that activates or increases the frequency, rate or extent of the chemical reactions and pathways resulting in the formation of substances.
GO:0031328	8.47976e-07	1	1607	1643	positive regulation of cellular biosynthetic process	BP	6.59241e-05	1	Any process that activates or increases the frequency, rate or extent of the chemical reactions and pathways resulting in the formation of substances, carried out by individual cells.
GO:0008610	8.52365e-07	1	615	621	lipid biosynthetic process	BP	6.60295e-05	1	The chemical reactions and pathways resulting in the formation of lipids, compounds soluble in an organic solvent but not, or sparingly, in an aqueous solvent.
GO:0009894	8.59956e-07	1	799	810	regulation of catabolic process	BP	6.63813e-05	1	Any process that modulates the frequency, rate, or extent of the chemical reactions and pathways resulting in the breakdown of substances.
GO:0098796	8.64919e-07	1	963	979	membrane protein complex	CC	6.65285e-05	1	Any protein complex that is part of a membrane.
GO:0051049	9.05509e-07	1	1513	1547	regulation of transport	BP	6.94053e-05	1	Any process that modulates the frequency, rate or extent of the directed movement of substances (such as macromolecules, small molecules, ions) into, out of or within a cell, or between cells, by means of some agent such as a transporter or pore.
GO:0006355	9.1362e-07	1	2918	3001	regulation of transcription, DNA-templated	BP	6.97814e-05	1	Any process that modulates the frequency, rate or extent of cellular DNA-templated transcription.
GO:1901652	9.75757e-07	1	429	431	response to peptide	BP	7.42667e-05	1	Any process that results in a change in state or activity of a cell or an organism (in terms of movement, secretion, enzyme production, gene expression, etc.) as a result of a peptide stimulus.
GO:2001141	1.02053e-06	1	2938	3022	regulation of RNA biosynthetic process	BP	7.74035e-05	1	Any process that modulates the frequency, rate or extent of RNA biosynthetic process.
GO:0048858	1.03255e-06	1	592	597	cell projection morphogenesis	BP	7.80435e-05	1	The process in which the anatomical structures of a cell projection are generated and organized.
GO:0120039	1.06821e-06	1	591	596	plasma membrane bounded cell projection morphogenesis	BP	8.04598e-05	1	The process in which the anatomical structures of a plasma membrane bounded cell projection are generated and organized.
GO:0034622	1.08394e-06	1	868	882	cellular protein-containing complex assembly	BP	8.13628e-05	1	The aggregation, arrangement and bonding together of a set of components to form a protein complex, occurring at the level of an individual cell.
GO:1903506	1.12184e-06	1	2933	3017	regulation of nucleic acid-templated transcription	BP	8.39185e-05	1	Any process that modulates the frequency, rate or extent of nucleic acid-templated transcription.
GO:0051960	1.18921e-06	1	747	756	regulation of nervous system development	BP	8.86534e-05	1	Any process that modulates the frequency, rate or extent of nervous system development, the origin and formation of nervous tissue.
GO:0007267	1.25638e-06	1	1381	1411	cell-cell signaling	BP	9.3341e-05	1	Any process that mediates the transfer of information from one cell to another. This process includes signal transduction in the receiving cell and, where applicable, release of a ligand and any processes that actively facilitate its transport and presentation to the receiving cell. Examples include signaling via soluble ligands, via cell adhesion molecules and via gap junctions.
GO:0010646	1.29489e-06	1	2979	3069	regulation of cell communication	BP	9.5875e-05	1	Any process that modulates the frequency, rate or extent of cell communication. Cell communication is the process that mediates interactions between a cell and its surroundings. Encompasses interactions such as signaling or attachment between one cell and another cell, between a cell and an extracellular matrix, or between a cell and any other aspect of its environment.
GO:0016301	1.30109e-06	1	753	762	kinase activity	MF	9.60072e-05	1	Catalysis of the transfer of a phosphate group, usually from ATP, to a substrate molecule.
GO:0048869	1.3317e-06	1	3570	3681	cellular developmental process	BP	9.79336e-05	1	A biological process whose specific outcome is the progression of a cell over time from an initial condition to a later condition.
GO:0042623	1.37533e-06	1	323	323	ATPase activity, coupled	MF	0.000100802	1	Catalysis of the reaction: ATP + H2O = ADP + phosphate; this reaction directly drives some other reaction, for example ion transport across a membrane.
GO:0016788	1.52724e-06	1	646	653	hydrolase activity, acting on ester bonds	MF	0.00011156	1	Catalysis of the hydrolysis of any ester bond.
GO:0048812	1.6516e-06	1	578	583	neuron projection morphogenesis	BP	0.000120132	1	The process in which the anatomical structures of a neuron projection are generated and organized. A neuron projection is any process extending from a neural cell, such as axons or dendrites.
GO:1902680	1.65563e-06	1	1296	1322	positive regulation of RNA biosynthetic process	BP	0.000120132	1	Any process that activates or increases the frequency, rate or extent of RNA biosynthetic process.
GO:0045893	1.6945e-06	1	1295	1321	positive regulation of transcription, DNA-templated	BP	0.000122139	1	Any process that activates or increases the frequency, rate or extent of cellular DNA-templated transcription.
GO:1903508	1.6945e-06	1	1295	1321	positive regulation of nucleic acid-templated transcription	BP	0.000122139	1	Any process that activates or increases the frequency, rate or extent of nucleic acid-templated transcription.
GO:0048878	1.76577e-06	1	961	978	chemical homeostasis	BP	0.000126856	1	Any biological process involved in the maintenance of an internal steady state of a chemical.
GO:0033993	1.79112e-06	1	772	783	response to lipid	BP	0.000128254	1	Any process that results in a change in state or activity of a cell or an organism (in terms of movement, secretion, enzyme production, gene expression, etc.) as a result of a lipid stimulus.
GO:0005773	1.83969e-06	1	645	652	vacuole	CC	0.000131259	1	A closed structure, found only in eukaryotic cells, that is completely surrounded by unit membrane and contains liquid material. Cells contain one or several vacuoles, that may have different functions from each other. Vacuoles have a diverse array of functions. They can act as a storage organelle for nutrients or waste products, as a degradative compartment, as a cost-effective way of increasing…
GO:0051640	1.84516e-06	1	563	568	organelle localization	BP	0.000131259	1	Any process in which an organelle is transported to, and/or maintained in, a specific location.
GO:0031667	1.93892e-06	1	402	404	response to nutrient levels	BP	0.00013748	1	Any process that results in a change in state or activity of a cell or an organism (in terms of movement, secretion, enzyme production, gene expression, etc.) as a result of a stimulus reflecting the presence, absence, or concentration of nutrients.
GO:0009628	2.11044e-06	1	1042	1061	response to abiotic stimulus	BP	0.000149156	1	Any process that results in a change in state or activity of a cell or an organism (in terms of movement, secretion, enzyme production, gene expression, etc.) as a result of an abiotic (non-living) stimulus.
GO:0016773	2.12948e-06	1	700	708	phosphotransferase activity, alcohol group as acceptor	MF	0.000150015	1	Catalysis of the transfer of a phosphorus-containing group from one compound (donor) to an alcohol group (acceptor).
GO:0016604	2.14348e-06	1	647	654	nuclear body	CC	0.000150514	1	Extra-nucleolar nuclear domains usually visualized by confocal microscopy and fluorescent antibodies to specific proteins.
GO:0071417	2.33828e-06	1	468	471	cellular response to organonitrogen compound	BP	0.000163664	1	Any process that results in a change in state or activity of a cell (in terms of movement, secretion, enzyme production, gene expression, etc.) as a result of an organonitrogen stimulus. An organonitrogen compound is formally a compound containing at least one carbon-nitrogen bond.
GO:1901564	2.44199e-06	0.999999	5584	5786	organonitrogen compound metabolic process	BP	0.000170376	1	The chemical reactions and pathways involving organonitrogen compound.
GO:0042493	2.48415e-06	1	821	834	response to drug	BP	0.000172362	1	Any process that results in a change in state or activity of a cell or an organism (in terms of movement, secretion, enzyme production, gene expression, etc.) as a result of a drug stimulus. A drug is a substance used in the diagnosis, treatment or prevention of a disease.
GO:0009605	2.48629e-06	1	1779	1825	response to external stimulus	BP	0.000172362	1	Any process that results in a change in state or activity of a cell or an organism (in terms of movement, secretion, enzyme production, gene expression, etc.) as a result of an external stimulus.
GO:0046914	2.53443e-06	1	848	861	transition metal ion binding	MF	0.000175141	1	Interacting selectively and non-covalently with a transition metal ions; a transition metal is an element whose atom has an incomplete d-subshell of extranuclear electrons, or which gives rise to a cation or cations with an incomplete d-subshell. Transition metals often have more than one valency state. Biologically relevant transition metals include vanadium, manganese, iron, copper, cobalt, nic…
GO:0051056	2.55768e-06	1	310	310	regulation of small GTPase mediated signal transduction	BP	0.000176188	1	Any process that modulates the frequency, rate or extent of small GTPase mediated signal transduction.
GO:0098657	2.60355e-06	1	638	645	import into cell	BP	0.000178783	1	The directed movement of some substance from outside of a cell into the cytoplasmic compartment. This may occur via transport across the plasma membrane or via endocytosis.
GO:0048468	2.65497e-06	1	1805	1849	cell development	BP	0.00018174	1	The process whose specific outcome is the progression of the cell over time, from its formation to the mature structure. Cell development does not include the steps involved in committing a cell to a specific fate.
GO:0022411	2.68189e-06	1	484	488	cellular component disassembly	BP	0.000183008	1	A cellular process that results in the breakdown of a cellular component.
GO:0032147	2.92011e-06	1	293	293	activation of protein kinase activity	BP	0.000198641	1	Any process that initiates the activity of an inactive protein kinase.
GO:0033554	2.99622e-06	1	1671	1712	cellular response to stress	BP	0.000203183	1	Any process that results in a change in state or activity of a cell (in terms of movement, secretion, enzyme production, gene expression, etc.) as a result of a stimulus indicating the organism is under stress. The stress is usually, but not necessarily, exogenous (e.g. temperature, humidity, ionizing radiation).
GO:0050900	3.03948e-06	1	336	337	leukocyte migration	BP	0.000205476	1	The movement of a leukocyte within or between different tissues and organs of the body.
GO:0051336	3.0533e-06	1	1057	1078	regulation of hydrolase activity	BP	0.000205772	1	Any process that modulates the frequency, rate or extent of hydrolase activity, the catalysis of the hydrolysis of various bonds, e.g. C-O, C-N, C-C, phosphoric anhydride bonds, etc. Hydrolase is the systematic name for any enzyme of EC class 3.
GO:0071345	3.5951e-06	1	872	887	cellular response to cytokine stimulus	BP	0.000241538	1	Any process that results in a change in state or activity of a cell (in terms of movement, secretion, enzyme production, gene expression, etc.) as a result of a cytokine stimulus.
GO:0043087	3.61341e-06	1	409	411	regulation of GTPase activity	BP	0.000242021	1	Any process that modulates the rate of GTP hydrolysis by a GTPase.
GO:0006811	3.70475e-06	1	1360	1390	ion transport	BP	0.000247377	1	The directed movement of charged atoms or small charged molecules into, out of or within a cell, or between cells, by means of some agent such as a transporter or pore.
GO:0051020	3.74499e-06	1	593	599	GTPase binding	MF	0.000249299	1	Interacting selectively and non-covalently with a GTPase, any enzyme that catalyzes the hydrolysis of GTP.
GO:0006468	3.92798e-06	1	1658	1699	protein phosphorylation	BP	0.000260684	1	The process of introducing a phosphate group on to a protein.
GO:0032787	4.0855e-06	1	489	493	monocarboxylic acid metabolic process	BP	0.00027022	1	The chemical reactions and pathways involving monocarboxylic acids, any organic acid containing one carboxyl (COOH) group or anion (COO-).
GO:0055082	4.0965e-06	1	665	674	cellular chemical homeostasis	BP	0.00027022	1	Any biological process involved in the maintenance of an internal steady state of a chemical at the level of the cell.
GO:0097447	4.56342e-06	1	498	502	dendritic tree	CC	0.00030011	1	The entire complement of dendrites for a neuron, consisting of each primary dendrite and all its branches.
GO:0030425	4.79875e-06	1	497	501	dendrite	CC	0.000314636	1	A neuron projection that has a short, tapering, morphology. Dendrites receive and integrate signals from other neurons or from sensory stimuli, and conduct nerve impulses towards the axon or the cell body. In most neurons, the impulse is conveyed from dendrites to axon via the cell body, but in some types of unipolar neuron, the impulse does not travel via the cell body.
GO:0001501	4.98209e-06	1	446	449	skeletal system development	BP	0.000325676	1	The process whose specific outcome is the progression of the skeleton over time, from its formation to the mature structure. The skeleton is the bony framework of the body in vertebrates (endoskeleton) or the hard outer envelope of insects (exoskeleton or dermoskeleton).
GO:0051047	5.1094e-06	1	328	329	positive regulation of secretion	BP	0.000332998	1	Any process that activates or increases the frequency, rate or extent of the controlled release of a substance from a cell or a tissue.
GO:0005774	5.34158e-06	1	346	347	vacuolar membrane	CC	0.000347091	1	The lipid bilayer surrounding the vacuole and separating its contents from the cytoplasm of the cell.
GO:0032502	5.39628e-06	0.999997	5148	5327	developmental process	BP	0.000349602	1	A biological process whose specific outcome is the progression of an integrated living unit: an anatomical structure (which may be a subcellular structure, cell, tissue, or organ), or organism over time from an initial condition to a later condition.
GO:0098794	5.56754e-06	1	406	408	postsynapse	CC	0.000359627	1	The part of a synapse that is part of the post-synaptic cell.
GO:0046983	5.7013e-06	1	1046	1067	protein dimerization activity	MF	0.000367177	1	The formation of a protein dimer, a macromolecular structure consists of two noncovalently associated identical or nonidentical subunits.
GO:0004672	6.01485e-06	1	585	591	protein kinase activity	MF	0.000386228	1	Catalysis of the phosphorylation of an amino acid residue in a protein, usually according to the reaction: a protein + ATP = a phosphoprotein + ADP.
GO:0006886	6.358e-06	1	885	901	intracellular protein transport	BP	0.000407062	1	The directed movement of proteins in a cell, including the movement of proteins between specific compartments or structures within a cell, such as organelles of a eukaryotic cell.
GO:0005759	6.39363e-06	1	359	361	mitochondrial matrix	CC	0.000408142	1	The gel-like material, with considerable fine structure, that lies in the matrix space, or lumen, of a mitochondrion. It contains the enzymes of the tricarboxylic acid cycle and, in some organisms, the enzymes concerned with fatty acid oxidation.
GO:0006897	7.13466e-06	1	565	571	endocytosis	BP	0.000454115	1	A vesicle-mediated transport process in which cells take up external materials or membrane constituents by the invagination of a small region of the plasma membrane to form a new membrane-bounded vesicle.
GO:0043434	7.29174e-06	1	376	378	response to peptide hormone	BP	0.00046276	1	Any process that results in a change in state or activity of a cell or an organism (in terms of movement, secretion, enzyme production, gene expression, etc.) as a result of a peptide hormone stimulus. A peptide hormone is any of a class of peptides that are secreted into the blood stream and have endocrine functions in living animals.
GO:1990234	7.59817e-06	1	675	684	transferase complex	CC	0.000480805	1	A protein complex capable of catalyzing the transfer of a group, e.g. a methyl group, glycosyl group, acyl group, phosphorus-containing, or other groups, from one compound (generally regarded as the donor) to another compound (generally regarded as the acceptor).
GO:0098552	7.68248e-06	1	385	387	side of membrane	CC	0.000484731	1	A cellular component consisting of one leaflet of a membrane bilayer and any proteins embedded or anchored in it or attached to its surface.
GO:0014070	8.26586e-06	1	807	820	response to organic cyclic compound	BP	0.000520033	1	Any process that results in a change in state or activity of a cell or an organism (in terms of movement, secretion, enzyme production, gene expression, etc.) as a result of an organic cyclic compound stimulus.
GO:1901699	8.83753e-06	1	557	563	cellular response to nitrogen compound	BP	0.000554396	1	Any process that results in a change in state or activity of a cell (in terms of movement, secretion, enzyme production, gene expression, etc.) as a result of a nitrogen compound stimulus.
GO:0050776	1.02822e-05	1	744	756	regulation of immune response	BP	0.000643169	1	Any process that modulates the frequency, rate or extent of the immune response, the immunological reaction of an organism to an immunogenic stimulus.
GO:0070925	1.04159e-05	1	692	702	organelle assembly	BP	0.000649666	1	The aggregation, arrangement and bonding together of a set of components to form an organelle. An organelle is an organized structure of distinctive morphology and function. Includes the nucleus, mitochondria, plastids, vacuoles, vesicles, ribosomes and the cytoskeleton. Excludes the plasma membrane.
GO:0006732	1.16292e-05	1	320	321	coenzyme metabolic process	BP	0.000723271	1	The chemical reactions and pathways involving coenzymes, any of various nonprotein organic cofactors that are required, in addition to an enzyme and a substrate, for an enzymatic reaction to proceed.
GO:0032535	1.17727e-05	1	323	324	regulation of cellular component size	BP	0.000730111	1	A process that modulates the size of a cellular component.
GO:0031012	1.20102e-05	1	421	424	extracellular matrix	CC	0.000742722	1	A structure lying external to one or more cells, which provides structural support for cells or tissues.
GO:0002274	1.26607e-05	1	518	524	myeloid leukocyte activation	BP	0.000780731	1	A change in the morphology or behavior of a myeloid leukocyte resulting from exposure to an activating factor such as a cellular or soluble ligand.
GO:0032880	1.28169e-05	1	811	825	regulation of protein localization	BP	0.000788129	1	Any process that modulates the frequency, rate or extent of any process in which a protein is transported to, or maintained in, a specific location.
GO:0060271	1.33756e-05	1	326	327	cilium assembly	BP	0.00082017	1	The assembly of a cilium, a specialized eukaryotic organelle that consists of a filiform extrusion of the cell surface. Each cilium is bounded by an extrusion of the cytoplasmic membrane, and contains a regular longitudinal array of microtubules, anchored basally in a centriole.
GO:0005215	1.35468e-05	1	1063	1084	transporter activity	MF	0.000828333	1	Enables the directed movement of substances (such as macromolecules, small molecules, ions) into, out of or within a cell, or between cells.
GO:0033267	1.3993e-05	1	323	324	axon part	CC	0.000853221	1	A part of an axon, a cell projection of a neuron.
GO:0032870	1.40561e-05	1	609	617	cellular response to hormone stimulus	BP	0.000854674	1	Any process that results in a change in state or activity of a cell (in terms of movement, secretion, enzyme production, gene expression, etc.) as a result of a hormone stimulus.
GO:1903532	1.43567e-05	1	306	307	positive regulation of secretion by cell	BP	0.000868778	1	Any process that activates or increases the frequency, rate or extent of secretion by cell.
GO:0050839	1.43681e-05	1	425	428	cell adhesion molecule binding	MF	0.000868778	1	Interacting selectively and non-covalently with a cell adhesion molecule.
GO:0051345	1.44078e-05	1	634	643	positive regulation of hydrolase activity	BP	0.000868778	1	Any process that activates or increases the frequency, rate or extent of hydrolase activity, the catalysis of the hydrolysis of various bonds.
GO:0002263	1.44748e-05	1	557	564	cell activation involved in immune response	BP	0.000870406	1	A change in the morphology or behavior of a cell resulting from exposure to an activating factor such as a cellular or soluble ligand, leading to the initiation or perpetuation of an immune response.
GO:0006396	1.45494e-05	1	755	768	RNA processing	BP	0.000872485	1	Any process involved in the conversion of one or more primary RNA transcripts into one or more mature RNA molecules.
GO:0050767	1.47896e-05	1	664	673	regulation of neurogenesis	BP	0.000884451	1	Any process that modulates the frequency, rate or extent of neurogenesis, the generation of cells in the nervous system.
GO:0071407	1.50038e-05	1	506	511	cellular response to organic cyclic compound	BP	0.000894799	1	Any process that results in a change in state or activity of a cell (in terms of movement, secretion, enzyme production, gene expression, etc.) as a result of an organic cyclic compound stimulus.
GO:0031329	1.50763e-05	1	707	718	regulation of cellular catabolic process	BP	0.000896671	1	Any process that modulates the frequency, rate or extent of the chemical reactions and pathways resulting in the breakdown of substances, carried out by individual cells.
GO:0045664	1.51972e-05	1	548	554	regulation of neuron differentiation	BP	0.00090054	1	Any process that modulates the frequency, rate or extent of neuron differentiation.
GO:0031267	1.52241e-05	1	509	514	small GTPase binding	MF	0.00090054	1	Interacting selectively and non-covalently with a small monomeric GTPase.
GO:0035556	1.52693e-05	0.999993	2432	2503	intracellular signal transduction	BP	0.000900766	1	The process in which a signal is passed on to downstream components within the cell, which become activated themselves to further propagate the signal and finally trigger a change in the function or state of the cell.
GO:0016887	1.53585e-05	1	382	384	ATPase activity	MF	0.000903579	1	Catalysis of the reaction: ATP + H2O = ADP + phosphate + 2 H+. May or may not be coupled to another reaction.
GO:0009057	1.54117e-05	1	1103	1127	macromolecule catabolic process	BP	0.000904263	1	The chemical reactions and pathways resulting in the breakdown of a macromolecule, any molecule of high relative molecular mass, the structure of which essentially comprises the multiple repetition of units derived, actually or conceptually, from molecules of low relative molecular mass.
GO:0002366	1.6285e-05	1	553	560	leukocyte activation involved in immune response	BP	0.000952932	1	A change in morphology and behavior of a leukocyte resulting from exposure to a specific antigen, mitogen, cytokine, cellular ligand, or soluble factor, leading to the initiation or perpetuation of an immune response.
GO:0006366	1.66945e-05	0.999994	2032	2087	transcription by RNA polymerase II	BP	0.000974279	1	The synthesis of RNA from a DNA template by RNA polymerase II, originating at an RNA polymerase II promoter. Includes transcription of messenger RNA (mRNA) and certain small nuclear RNAs (snRNAs).
GO:0048856	1.70154e-05	0.999989	4821	4989	anatomical structure development	BP	0.000988828	1	The biological process whose specific outcome is the progression of an anatomical structure from an initial condition to its mature state. This process begins with the formation of the structure and ends with the mature structure, whatever form that may be including its natural destruction. An anatomical structure is any biological entity that occupies space and is distinguished from its surround…
GO:0072001	1.7055e-05	1	261	261	renal system development	BP	0.000988828	1	The process whose specific outcome is the progression of the renal system over time, from its formation to the mature structure. The renal system maintains fluid balance and contributes to electrolyte balance, acid/base balance, and disposal of nitrogenous waste products. In humans, the renal system comprises a pair of kidneys, a pair of ureters, urinary bladder, urethra, sphincter muscle and ass…
GO:0071902	1.70801e-05	1	312	313	positive regulation of protein serine/threonine kinase activity	BP	0.000988828	1	Any process that increases the rate, frequency, or extent of protein serine/threonine kinase activity.
GO:0097435	1.73192e-05	1	568	575	supramolecular fiber organization	BP	0.00100001	1	A process that is carried out at the cellular level which results in the assembly, arrangement of constituent parts, or disassembly of a supramolecular fiber, a polymer consisting of an indefinite number of protein or protein complex subunits that have polymerised to form a fiber-shaped structure.
GO:0051493	1.75201e-05	1	447	451	regulation of cytoskeleton organization	BP	0.00100893	1	Any process that modulates the frequency, rate or extent of the formation, arrangement of constituent parts, or disassembly of cytoskeletal structures.
GO:0060627	1.78853e-05	1	411	414	regulation of vesicle-mediated transport	BP	0.00102725	1	Any process that modulates the rate, frequency, or extent of vesicle-mediated transport, the directed movement of substances, either within a vesicle or in the vesicle membrane, into, out of or within a cell.
GO:0098771	1.85911e-05	1	619	628	inorganic ion homeostasis	BP	0.00106498	1	Any process involved in the maintenance of an internal steady state of inorganic ions within an organism or cell.
GO:0099513	1.8681e-05	1	533	539	polymeric cytoskeletal fiber	CC	0.00106732	1	A component of the cytoskeleton consisting of a homo or heteropolymeric fiber constructed from an indeterminate number of protein subunits.
GO:0099568	1.87364e-05	1	414	417	cytoplasmic region	CC	0.00106768	1	Any (proper) part of the cytoplasm of a single cell of sufficient size to still be considered cytoplasm"
GO:0031399	1.88004e-05	0.999994	1510	1548	regulation of protein modification process	BP	0.00106853	1	Any process that modulates the frequency, rate or extent of the covalent alteration of one or more amino acid residues within a protein.
GO:1903827	1.89055e-05	1	452	456	regulation of cellular protein localization	BP	0.00107171	1	Any process that modulates the frequency, rate or extent of cellular protein localization. Cellular protein localization is any process in which a protein is transported to, and/or maintained in, a specific location and encompasses movement within the cell, from within the cell to the cell surface, or from one location to another at the surface of a cell.
GO:0042803	1.91951e-05	1	695	706	protein homodimerization activity	MF	0.00108529	1	Interacting selectively and non-covalently with an identical protein to form a homodimer.
GO:0000226	2.01997e-05	1	458	462	microtubule cytoskeleton organization	BP	0.00113713	1	A process that is carried out at the cellular level which results in the assembly, arrangement of constituent parts, or disassembly of cytoskeletal structures comprising microtubules and their associated proteins.
GO:0010975	2.02164e-05	1	414	417	regulation of neuron projection development	BP	0.00113713	1	Any process that modulates the rate, frequency or extent of neuron projection development. Neuron projection development is the process whose specific outcome is the progression of a neuron projection over time, from its formation to the mature structure. A neuron projection is any process extending from a neural cell, such as axons or dendrites (collectively called neurites).
GO:0044440	2.06054e-05	1	409	412	endosomal part	CC	0.00115602	1	Any constituent part of an endosome, a membrane-bounded organelle to which materials ingested by endocytosis are delivered.
GO:0051961	2.06635e-05	1	254	254	negative regulation of nervous system development	BP	0.00115631	1	Any process that stops, prevents, or reduces the frequency, rate or extent of nervous system development, the origin and formation of nervous tissue.
GO:0016491	2.28701e-05	1	563	571	oxidoreductase activity	MF	0.0012765	1	Catalysis of an oxidation-reduction (redox) reaction, a reversible chemical reaction in which the oxidation state of an atom or atoms within a molecule is altered. One substrate acts as a hydrogen or electron donor and becomes oxidized, while the other acts as hydrogen or electron acceptor and becomes reduced.
GO:0090066	2.33619e-05	1	438	442	regulation of anatomical structure size	BP	0.00130062	1	Any process that modulates the size of an anatomical structure.
GO:0008047	2.3866e-05	1	442	446	enzyme activator activity	MF	0.00132529	1	Binds to and increases the activity of an enzyme.
GO:0006790	2.46745e-05	1	297	298	sulfur compound metabolic process	BP	0.0013667	1	The chemical reactions and pathways involving the nonmetallic element sulfur or compounds that contain sulfur, such as the amino acids methionine and cysteine or the tripeptide glutathione.
GO:0070647	2.47611e-05	1	930	948	protein modification by small protein conjugation or removal	BP	0.00136802	1	A protein modification process in which one or more groups of a small protein, such as ubiquitin or a ubiquitin-like protein, are covalently attached to or removed from a target protein.
GO:0051259	2.55416e-05	1	435	439	protein complex oligomerization	BP	0.00140757	1	The process of creating protein oligomers, compounds composed of a small number, usually between three and ten, of component monomers; protein oligomers may be composed of different or identical monomers. Oligomers may be formed by the polymerization of a number of monomers or the depolymerization of a large protein polymer.
GO:0055080	2.6004e-05	1	607	616	cation homeostasis	BP	0.00142943	1	Any process involved in the maintenance of an internal steady state of cations within an organism or cell.
GO:0019637	2.62695e-05	1	982	1003	organophosphate metabolic process	BP	0.00144039	1	The chemical reactions and pathways involving organophosphates, any phosphate-containing organic compound.
GO:0050801	2.69761e-05	1	671	682	ion homeostasis	BP	0.00147542	1	Any process involved in the maintenance of an internal steady state of ions within an organism or cell.
GO:0010562	2.84244e-05	1	954	974	positive regulation of phosphorus metabolic process	BP	0.00154686	1	Any process that increases the frequency, rate or extent of the chemical reactions and pathways involving phosphorus or compounds containing phosphorus.
GO:0045937	2.84244e-05	1	954	974	positive regulation of phosphate metabolic process	BP	0.00154686	1	Any process that activates or increases the frequency, rate or extent of the chemical reactions and pathways involving phosphates.
GO:0016311	2.98397e-05	1	405	408	dephosphorylation	BP	0.0016165	1	The process of removing one or more phosphoric (ester or anhydride) residues from a molecule.
GO:0009966	2.98527e-05	0.999983	2710	2795	regulation of signal transduction	BP	0.0016165	1	Any process that modulates the frequency, rate or extent of signal transduction.
GO:0001822	3.07941e-05	1	247	247	kidney development	BP	0.00166334	1	The process whose specific outcome is the progression of the kidney over time, from its formation to the mature structure. The kidney is an organ that filters the blood and/or excretes the end products of body metabolism in the form of urine.
GO:0016053	3.09929e-05	1	345	347	organic acid biosynthetic process	BP	0.00166667	1	The chemical reactions and pathways resulting in the formation of organic acids, any acidic compound containing carbon in covalent linkage.
GO:0043254	3.1009e-05	1	390	393	regulation of protein complex assembly	BP	0.00166667	1	Any process that modulates the frequency, rate or extent of protein complex assembly.
GO:0034976	3.16422e-05	1	240	240	response to endoplasmic reticulum stress	BP	0.00169396	1	Any process that results in a change in state or activity of a cell (in terms of movement, secretion, enzyme production, gene expression, etc.) as a result of a stress acting at the endoplasmic reticulum. ER stress usually results from the accumulation of unfolded or misfolded proteins in the ER lumen.
GO:0010038	3.16723e-05	1	289	290	response to metal ion	BP	0.00169396	1	Any process that results in a change in state or activity of a cell or an organism (in terms of movement, secretion, enzyme production, gene expression, etc.) as a result of a metal ion stimulus.
GO:0046394	3.20998e-05	1	344	346	carboxylic acid biosynthetic process	BP	0.00170667	1	The chemical reactions and pathways resulting in the formation of carboxylic acids, any organic acid containing one or more carboxyl (-COOH) groups.
GO:0002009	3.21202e-05	1	474	479	morphogenesis of an epithelium	BP	0.00170667	1	The process in which the anatomical structures of epithelia are generated and organized. An epithelium consists of closely packed cells arranged in one or more layers, that covers the outer surfaces of the body or lines any internal cavity or tube.
GO:0051301	3.21451e-05	1	515	521	cell division	BP	0.00170667	1	The process resulting in division and partitioning of components of a cell to form more cells; may or may not be accompanied by the physical separation of a cell into distinct, individually membrane-bounded daughter cells.
GO:0004674	3.30973e-05	1	457	461	protein serine/threonine kinase activity	MF	0.00175295	1	Catalysis of the reactions: ATP + protein serine = ADP + protein serine phosphate, and ATP + protein threonine = ADP + protein threonine phosphate.
GO:0002520	3.36052e-05	1	775	789	immune system development	BP	0.00177505	1	The process whose specific outcome is the progression of an organismal system whose objective is to provide calibrated responses by an organism to a potential internal or invasive threat, over time, from its formation to the mature structure. A system is a regularly interacting or interdependent group of organs or tissues that work together to carry out a given biological process.
GO:0044257	3.36776e-05	1	619	628	cellular protein catabolic process	BP	0.00177505	1	The chemical reactions and pathways resulting in the breakdown of a protein by individual cells.
GO:0015629	3.44454e-05	1	435	439	actin cytoskeleton	CC	0.00181113	1	The part of the cytoskeleton (the internal framework of a cell) composed of actin and associated proteins. Includes actin cytoskeleton-associated complexes.
GO:0010638	3.47288e-05	1	545	552	positive regulation of organelle organization	BP	0.00181806	1	Any process that increases the frequency, rate or extent of a process involved in the formation, arrangement of constituent parts, or disassembly of an organelle.
GO:0048534	3.47443e-05	1	739	752	hematopoietic or lymphoid organ development	BP	0.00181806	1	The process whose specific outcome is the progression of any organ involved in hematopoiesis (also known as hemopoiesis) or lymphoid cell activation over time, from its formation to the mature structure. Such development includes differentiation of resident cell types (stromal cells) and of migratory cell types dependent on the unique microenvironment afforded by the organ for their proper differ…
GO:0009790	3.61682e-05	1	861	877	embryo development	BP	0.00188803	1	The process whose specific outcome is the progression of an embryo from its formation until the end of its embryonic life stage. The end of the embryonic stage is organism-specific. For example, for mammals, the process would begin with zygote formation and end with birth. For insects, the process would begin at zygote formation and end with larval hatching. For plant zygotic embryos, this would …
GO:0005509	3.73947e-05	1	570	578	calcium ion binding	MF	0.00194739	1	Interacting selectively and non-covalently with calcium ions (Ca2+).
GO:0030163	3.98096e-05	1	744	757	protein catabolic process	BP	0.00206546	1	The chemical reactions and pathways resulting in the breakdown of a protein by the destruction of the native, active configuration, with or without the hydrolysis of peptide bonds.
GO:0005765	3.99519e-05	1	299	300	lysosomal membrane	CC	0.00206546	1	The lipid bilayer surrounding the lysosome and separating its contents from the cell cytoplasm.
GO:0098852	3.99519e-05	1	299	300	lytic vacuole membrane	CC	0.00206546	1	The lipid bilayer surrounding a lytic vacuole and separating its contents from the cytoplasm of the cell.
GO:0002764	4.01753e-05	1	425	429	immune response-regulating signaling pathway	BP	0.00206546	1	The cascade of processes by which a signal interacts with a receptor, causing a change in the level or activity of a second messenger or other downstream target, and ultimately leading to the activation, perpetuation, or inhibition of an immune response.
GO:0045944	4.02749e-05	1	1008	1029	positive regulation of transcription by RNA polymerase II	BP	0.00206546	1	Any process that activates or increases the frequency, rate or extent of transcription from an RNA polymerase II promoter.
GO:0023061	4.03185e-05	1	380	383	signal release	BP	0.00206546	1	The process in which a signal is secreted or discharged into the extracellular medium from a cellular source.
GO:0051603	4.03262e-05	1	577	585	proteolysis involved in cellular protein catabolic process	BP	0.00206546	1	The hydrolysis of a peptide bond or bonds within a protein as part of the chemical reactions and pathways resulting in the breakdown of a protein by individual cells.
GO:0010035	4.0585e-05	1	442	447	response to inorganic substance	BP	0.00207384	1	Any process that results in a change in state or activity of a cell or an organism (in terms of movement, secretion, enzyme production, gene expression, etc.) as a result of an inorganic substance stimulus.
GO:0005975	4.07419e-05	1	513	519	carbohydrate metabolic process	BP	0.00207698	1	The chemical reactions and pathways involving carbohydrates, any of a group of organic compounds based of the general formula Cx(H2O)y. Includes the formation of carbohydrate derivatives by the addition of a carbohydrate residue to another molecule.
GO:0034774	4.0922e-05	1	270	271	secretory granule lumen	CC	0.00208128	1	The volume enclosed by the membrane of a secretory granule.
GO:0044437	4.19622e-05	1	471	476	vacuolar part	CC	0.00212922	1	Any constituent part of a vacuole, a closed structure, found only in eukaryotic cells, that is completely surrounded by unit membrane and contains liquid material.
GO:0006954	4.24892e-05	1	567	576	inflammatory response	BP	0.00215094	1	The immediate defensive reaction (by vertebrate tissue) to infection or injury caused by chemical or physical agents. The process is characterized by local vasodilation, extravasation of plasma into intercellular spaces and accumulation of white blood cells and macrophages.
GO:0050768	4.318e-05	1	236	236	negative regulation of neurogenesis	BP	0.00218084	1	Any process that stops, prevents, or reduces the frequency, rate or extent of neurogenesis, the generation of cells within the nervous system.
GO:0048667	4.33861e-05	1	521	527	cell morphogenesis involved in neuron differentiation	BP	0.00218618	1	The process in which the structures of a neuron are generated and organized. This process occurs while the initially relatively unspecialized cell is acquiring the specialized features of a neuron.
GO:0010628	4.41608e-05	0.99998	1617	1659	positive regulation of gene expression	BP	0.00222007	1	Any process that increases the frequency, rate or extent of gene expression. Gene expression is the process in which a gene's coding sequence is converted into a mature gene product or products (proteins or RNA). This includes the production of an RNA transcript as well as any processing to produce a mature RNA product or an mRNA or circRNA (for protein-coding genes) and the translation of that m…
GO:0048471	4.45415e-05	1	569	577	perinuclear region of cytoplasm	CC	0.0022297	1	Cytoplasm situated near, or occurring around, the nucleus.
GO:0005813	4.45571e-05	1	436	440	centrosome	CC	0.0022297	1	A structure comprised of a core structure (in most organisms, a pair of centrioles) and peripheral material from which a microtubule-based structure, such as a spindle apparatus, is organized. Centrosomes occur close to the nucleus during interphase in many eukaryotic cells, though in animal cells it changes continually during the cell-division cycle.
GO:0002684	4.5951e-05	1	813	829	positive regulation of immune system process	BP	0.00229418	1	Any process that activates or increases the frequency, rate, or extent of an immune system process.
GO:0050662	4.69118e-05	1	234	234	coenzyme binding	MF	0.00233679	1	Interacting selectively and non-covalently with a coenzyme, any of various nonprotein organic cofactors that are required, in addition to an enzyme and a substrate, for an enzymatic reaction to proceed.
GO:0051276	4.79536e-05	0.999985	1012	1033	chromosome organization	BP	0.00238323	1	A process that is carried out at the cellular level that results in the assembly, arrangement of constituent parts, or disassembly of chromosomes, structures composed of a very long molecule of DNA and associated proteins that carries hereditary information. This term covers covalent modifications at the molecular level as well as spatial relationships among the major components of a chromosome.
GO:0004842	4.91191e-05	1	391	394	ubiquitin-protein transferase activity	MF	0.00243559	1	Catalysis of the transfer of ubiquitin from one protein to another via the reaction X-Ub + Y --> Y-Ub + X, where both X-Ub and Y-Ub are covalent linkages.
GO:0017016	5.05135e-05	1	471	476	Ras GTPase binding	MF	0.00249904	1	Interacting selectively and non-covalently with any member of the Ras superfamily of monomeric GTPases.
GO:0006511	5.2193e-05	1	497	503	ubiquitin-dependent protein catabolic process	BP	0.00257628	1	The chemical reactions and pathways resulting in the breakdown of a protein or peptide by hydrolysis of its peptide bonds, initiated by the covalent attachment of a ubiquitin group, or multiple ubiquitin groups, to the protein.
GO:0008134	5.24208e-05	1	546	553	transcription factor binding	MF	0.00258167	1	Interacting selectively and non-covalently with a transcription factor, any protein required to initiate or regulate transcription.
GO:0043547	5.29329e-05	1	339	341	positive regulation of GTPase activity	BP	0.002601	1	Any process that activates or increases the activity of a GTPase.
GO:0051046	5.449e-05	1	618	628	regulation of secretion	BP	0.00267148	1	Any process that modulates the frequency, rate or extent of the controlled release of a substance from a cell or a tissue.
GO:0051174	5.54961e-05	0.999975	1520	1560	regulation of phosphorus metabolic process	BP	0.0027147	1	Any process that modulates the frequency, rate or extent of the chemical reactions and pathways involving phosphorus or compounds containing phosphorus.
GO:0001655	5.89367e-05	1	291	292	urogenital system development	BP	0.00287653	1	The process whose specific outcome is the progression of the urogenital system over time, from its formation to the mature structure.
GO:0002253	6.10497e-05	1	450	455	activation of immune response	BP	0.002973	1	Any process that initiates an immune response.
GO:0005740	6.21608e-05	1	575	585	mitochondrial envelope	CC	0.00302035	1	The double lipid bilayer enclosing the mitochondrion and separating its contents from the cell cytoplasm; includes the intermembrane space.
GO:0044782	6.48355e-05	1	336	338	cilium organization	BP	0.00314329	1	A process that is carried out at the cellular level which results in the assembly, arrangement of constituent parts, or disassembly of a cilium, a specialized eukaryotic organelle that consists of a filiform extrusion of the cell surface. Each cilium is bounded by an extrusion of the cytoplasmic membrane, and contains a regular longitudinal array of microtubules, anchored basally in a centriole.
GO:0031401	6.53267e-05	0.999979	1003	1025	positive regulation of protein modification process	BP	0.00316007	1	Any process that activates or increases the frequency, rate or extent of the covalent alteration of one or more amino acid residues within a protein.
GO:0007599	6.87762e-05	1	283	284	hemostasis	BP	0.00330876	1	The stopping of bleeding (loss of body fluid) or the arrest of the circulation to an organ or part.
GO:0006914	6.88564e-05	1	410	414	autophagy	BP	0.00330876	1	The cellular catabolic process in which cells digest parts of their own cytoplasm; allows for both recycling of macromolecular constituents under conditions of cellular stress and remodeling the intracellular structure for cell differentiation.
GO:0061919	6.88564e-05	1	410	414	process utilizing autophagic mechanism	BP	0.00330876	1	A cellular process involving delivery of a portion of the cytoplasm to lysosomes or to the plant or fungal vacuole that does not involve direct transport through the endocytic or vacuolar protein sorting (Vps) pathways. This process typically leads to degradation of the cargo; however, it can also be used to deliver resident proteins, such as in the cytoplasm-to-vacuole targeting (Cvt) pathway.
GO:0030900	6.92242e-05	1	331	333	forebrain development	BP	0.0033191	1	The process whose specific outcome is the progression of the forebrain over time, from its formation to the mature structure. The forebrain is the anterior of the three primary divisions of the developing chordate brain or the corresponding part of the adult brain (in vertebrates, includes especially the cerebral hemispheres, the thalamus, and the hypothalamus and especially in higher vertebrates…
GO:0010008	6.96815e-05	1	376	379	endosome membrane	CC	0.00333369	1	The lipid bilayer surrounding an endosome.
GO:0019220	7.39266e-05	0.999963	1509	1549	regulation of phosphate metabolic process	BP	0.00352851	1	Any process that modulates the frequency, rate or extent of the chemical reactions and pathways involving phosphates.
GO:0003779	7.4078e-05	1	373	376	actin binding	MF	0.00352851	1	Interacting selectively and non-covalently with monomeric or multimeric forms of actin, including actin filaments.
GO:0055085	7.53157e-05	0.999967	1312	1344	transmembrane transport	BP	0.00357963	1	The process in which a solute is transported across a lipid bilayer, from one side of a membrane to the other.
GO:0051648	7.94265e-05	1	223	223	vesicle localization	BP	0.00376679	1	Any process in which a vesicle or vesicles are transported to, and/or maintained in, a specific location.
GO:0055065	8.11494e-05	1	533	541	metal ion homeostasis	BP	0.00384013	1	Any process involved in the maintenance of an internal steady state of metal ions within an organism or cell.
GO:0007596	8.35036e-05	1	278	279	blood coagulation	BP	0.00393984	1	The sequential process in which the multiple coagulation factors of the blood interact, ultimately resulting in the formation of an insoluble fibrin clot; it may be divided into three stages: stage 1, the formation of intrinsic and extrinsic prothrombin converting principle; stage 2, the formation of thrombin; stage 3, the formation of stable fibrin polymers.
GO:0006820	8.36185e-05	1	526	533	anion transport	BP	0.00393984	1	The directed movement of anions, atoms or small molecules with a net negative charge, into, out of or within a cell, or between cells, by means of some agent such as a transporter or pore.
GO:0007018	8.39069e-05	1	277	278	microtubule-based movement	BP	0.00394489	1	A microtubule-based process that results in the movement of organelles, other microtubules, or other cellular components. Examples include motor-driven movement along microtubules and movement driven by polymerization or depolymerization of microtubules.
GO:0050778	8.41828e-05	1	575	584	positive regulation of immune response	BP	0.00394934	1	Any process that activates or increases the frequency, rate or extent of the immune response, the immunological reaction of an organism to an immunogenic stimulus.
GO:0046578	8.69279e-05	1	226	226	regulation of Ras protein signal transduction	BP	0.00406935	1	Any process that modulates the frequency, rate or extent of Ras protein signal transduction.
GO:0042325	8.85855e-05	0.999961	1304	1337	regulation of phosphorylation	BP	0.00413804	1	Any process that modulates the frequency, rate or extent of addition of phosphate groups into a molecule.
GO:0072657	8.92059e-05	1	449	455	protein localization to membrane	BP	0.00415669	1	A process in which a protein is transported to, or maintained in, a specific location in a membrane.
GO:0030133	8.93664e-05	1	317	319	transport vesicle	CC	0.00415669	1	Any of the vesicles of the constitutive secretory pathway, which carry cargo from the endoplasmic reticulum to the Golgi, between Golgi cisternae, from the Golgi to the ER (retrograde transport) or to destinations within or outside the cell.
GO:0030097	9.02374e-05	1	704	717	hemopoiesis	BP	0.00418825	1	The process whose specific outcome is the progression of the myeloid and lymphoid derived organ/tissue systems of the blood and other parts of the body over time, from formation to the mature structure. The site of hemopoiesis is variable during development, but occurs primarily in bone marrow or kidney in many adult vertebrates.
GO:0031967	9.24867e-05	0.999971	933	954	organelle envelope	CC	0.00427442	1	A double membrane structure enclosing an organelle, including two lipid bilayers and the region between them. In some cases, an organelle envelope may have more than two membranes.
GO:0031975	9.24867e-05	0.999971	933	954	envelope	CC	0.00427442	1	A multilayered structure surrounding all or part of a cell; encompasses one or more lipid bilayers, and may include a cell wall layer; also includes the space between layers.
GO:0002757	9.27228e-05	1	400	404	immune response-activating signal transduction	BP	0.00427625	1	The cascade of processes by which a signal interacts with a receptor, causing a change in the level or activity of a second messenger or other downstream target, and ultimately leading to activation or perpetuation of an immune response.
GO:1901617	9.43895e-05	1	215	215	organic hydroxy compound biosynthetic process	BP	0.00434205	1	The chemical reactions and pathways resulting in the formation of organic hydroxy compound.
GO:0010498	9.45485e-05	1	399	403	proteasomal protein catabolic process	BP	0.00434205	1	The chemical reactions and pathways resulting in the breakdown of a protein or peptide by hydrolysis of its peptide bonds that is mediated by the proteasome.
GO:0043292	9.50836e-05	1	206	206	contractile fiber	CC	0.00435743	1	Fibers, composed of actin, myosin, and associated proteins, found in cells of smooth or striated muscle.
GO:0043632	9.55611e-05	1	513	520	modification-dependent macromolecule catabolic process	BP	0.00437011	1	The chemical reactions and pathways resulting in the breakdown of a macromolecule, initiated by covalent modification of the target molecule.
GO:0051962	0.000103242	1	448	453	positive regulation of nervous system development	BP	0.00471149	1	Any process that activates, maintains or increases the frequency, rate or extent of nervous system development, the origin and formation of nervous tissue.
GO:0022857	0.000104276	0.999968	904	922	transmembrane transporter activity	MF	0.0047487	1	Enables the transfer of a substance, usually a specific substance or a group of related substances, from one side of a membrane to the other.
GO:0006520	0.000105922	1	306	308	cellular amino acid metabolic process	BP	0.00481357	1	The chemical reactions and pathways involving amino acids, carboxylic acids containing one or more amino groups, as carried out by individual cells.
GO:0019787	0.000111065	1	409	413	ubiquitin-like protein transferase activity	MF	0.00503678	1	Catalysis of the transfer of a ubiquitin-like from one protein to another via the reaction X-ULP + Y --> Y-ULP + X, where both X-ULP and Y-ULP are covalent linkages. ULP represents a ubiquitin-like protein.
GO:0071496	0.000113733	1	267	268	cellular response to external stimulus	BP	0.00514707	1	Any process that results in a change in state or activity of a cell (in terms of movement, secretion, enzyme production, gene expression, etc.) as a result of an external stimulus.
GO:0051650	0.000114062	1	214	214	establishment of vesicle localization	BP	0.00515126	1	The directed movement of a vesicle to a specific location.
GO:0015075	0.000120538	0.999965	773	787	ion transmembrane transporter activity	MF	0.00543246	1	Enables the transfer of an ion from one side of a membrane to the other.
GO:0019941	0.00012457	1	505	512	modification-dependent protein catabolic process	BP	0.00560257	1	The chemical reactions and pathways resulting in the breakdown of a protein or peptide by hydrolysis of its peptide bonds, initiated by the covalent modification of the target protein.
GO:0034660	0.000126508	1	470	477	ncRNA metabolic process	BP	0.005678	1	The chemical reactions and pathways involving non-coding RNA transcripts (ncRNAs).
GO:1990904	0.000126799	0.999966	591	602	ribonucleoprotein complex	CC	0.00567936	1	A macromolecular complex containing both protein and RNA molecules.
GO:0006873	0.000130055	1	553	562	cellular ion homeostasis	BP	0.00581322	1	Any process involved in the maintenance of an internal steady state of ions at the level of a cell.
GO:0044265	0.000133439	0.999958	905	925	cellular macromolecule catabolic process	BP	0.00595226	1	The chemical reactions and pathways resulting in the breakdown of a macromolecule, any large molecule including proteins, nucleic acids and carbohydrates, as carried out by individual cells.
GO:0098609	0.00013811	1	632	643	cell-cell adhesion	BP	0.00614802	1	The attachment of one cell to another cell via adhesion molecules.
GO:0051247	0.000141793	0.999929	1372	1408	positive regulation of protein metabolic process	BP	0.00629907	1	Any process that activates or increases the frequency, rate or extent of the chemical reactions and pathways involving a protein.
GO:1901653	0.00014554	1	305	307	cellular response to peptide	BP	0.00644147	1	Any process that results in a change in state or activity of a cell (in terms of movement, secretion, enzyme production, gene expression, etc.) as a result of a peptide stimulus.
GO:0043062	0.00014559	1	353	356	extracellular structure organization	BP	0.00644147	1	A process that is carried out at the cellular level which results in the assembly, arrangement of constituent parts, or disassembly of structures in the space external to the outermost structure of a cell. For cells without external protective or external encapsulating structures this refers to space outside of the plasma membrane, and also covers the host cell environment outside an intracellula…
GO:0005874	0.000147968	1	356	359	microtubule	CC	0.00653341	1	Any of the long, generally straight, hollow tubes of internal diameter 12-15 nm and external diameter 24 nm found in a wide variety of eukaryotic cells; each consists (usually) of 13 protofilaments of polymeric tubulin, staggered in such a manner that the tubulin monomers are arranged in a helical pattern on the microtubular surface, and with the alpha/beta axes of the tubulin subunits parallel t…
GO:0002768	0.000149435	1	302	304	immune response-regulating cell surface receptor signaling pathway	BP	0.00658483	1	A series of molecular signals initiated by the binding of an extracellular ligand to a receptor on the surface of the target cell capable of activating, perpetuating, or inhibiting an immune response.
GO:0021537	0.000152165	1	209	209	telencephalon development	BP	0.00669157	1	The process whose specific outcome is the progression of the telencephalon over time, from its formation to the mature structure. The telencephalon is the paired anteriolateral division of the prosencephalon plus the lamina terminalis from which the olfactory lobes, cerebral cortex, and subcortical nuclei are derived.
GO:0033044	0.000152769	1	267	268	regulation of chromosome organization	BP	0.00670458	1	Any process that modulates the frequency, rate or extent of a process involved in the formation, arrangement of constituent parts, or disassembly of a chromosome.
GO:0023056	0.000155858	0.999917	1481	1522	positive regulation of signaling	BP	0.0068264	1	Any process that activates, maintains or increases the frequency, rate or extent of a signaling process.
GO:0031983	0.000159848	1	281	283	vesicle lumen	CC	0.00698709	1	The volume enclosed by the membrane or protein that forms a vesicle.
GO:0007015	0.000162891	1	346	349	actin filament organization	BP	0.00710585	1	A process that is carried out at the cellular level which results in the assembly, arrangement of constituent parts, or disassembly of cytoskeletal structures comprising actin filaments. Includes processes that control the spatial distribution of actin filaments, such as organizing filaments into meshworks, bundles, or other structures, as by cross-linking.
GO:0010647	0.000163398	0.999916	1476	1517	positive regulation of cell communication	BP	0.00711369	1	Any process that increases the frequency, rate or extent of cell communication. Cell communication is the process that mediates interactions between a cell and its surroundings. Encompasses interactions such as signaling or attachment between one cell and another cell, between a cell and an extracellular matrix, or between a cell and any other aspect of its environment.
GO:0060205	0.000165365	1	280	282	cytoplasmic vesicle lumen	CC	0.00718497	1	The volume enclosed by a cytoplasmic vesicle.
GO:0051656	0.000166596	1	388	392	establishment of organelle localization	BP	0.00722095	1	The directed movement of an organelle to a specific location.
GO:1901615	0.000167121	1	424	429	organic hydroxy compound metabolic process	BP	0.00722095	1	The chemical reactions and pathways involving organic hydroxy compound.
GO:0051253	0.000167188	0.99993	1033	1056	negative regulation of RNA metabolic process	BP	0.00722095	1	Any process that stops, prevents, or reduces the frequency, rate or extent of the chemical reactions and pathways involving RNA.
GO:0048732	0.00017103	1	387	391	gland development	BP	0.00737225	1	The process whose specific outcome is the progression of a gland over time, from its formation to the mature structure. A gland is an organ specialised for secretion.
GO:0098984	0.000171496	1	209	209	neuron to neuron synapse	CC	0.00737771	1	A synapse in which pre and post-synaptic cells are neurons.
GO:0031966	0.000173732	1	543	553	mitochondrial membrane	CC	0.00745918	1	Either of the lipid bilayers that surround the mitochondrion and form the mitochondrial envelope.
GO:0050808	0.000174354	1	266	267	synapse organization	BP	0.00747114	1	A process that is carried out at the cellular level which results in the assembly, arrangement of constituent parts, or disassembly of a synapse, the junction between a neuron and a target (neuron, muscle, or secretory cell).
GO:0030016	0.000174893	1	195	195	myofibril	CC	0.0074795	1	The contractile element of skeletal and cardiac muscle; a long, highly organized bundle of actin, myosin, and other proteins that contracts by a sliding filament mechanism.
GO:0044449	0.000175651	1	192	192	contractile fiber part	CC	0.0074972	1	Any constituent part of a contractile fiber, a fiber composed of actin, myosin, and associated proteins, found in cells of smooth or striated muscle.
GO:0045892	0.000176169	0.999929	937	957	negative regulation of transcription, DNA-templated	BP	0.0075046	1	Any process that stops, prevents, or reduces the frequency, rate or extent of cellular DNA-templated transcription.
GO:0008219	0.000178159	0.999897	1814	1867	cell death	BP	0.00757455	1	Any biological process that results in permanent cessation of all vital functions of a cell. A cell should be considered dead when any one of the following molecular or morphological criteria is met: (1) the cell has lost the integrity of its plasma membrane; (2) the cell, including its nucleus, has undergone complete fragmentation into discrete bodies (frequently referred to as apoptotic bodies)…
GO:0016236	0.000179801	1	255	256	macroautophagy	BP	0.00760294	1	The major inducible pathway for the general turnover of cytoplasmic constituents in eukaryotic cells, it is also responsible for the degradation of active cytoplasmic enzymes and organelles during nutrient starvation. Macroautophagy involves the formation of double-membrane-bounded autophagosomes which enclose the cytoplasmic constituent targeted for degradation in a membrane-bounded structure. A…
GO:0051188	0.000179834	1	255	256	cofactor biosynthetic process	BP	0.00760294	1	The chemical reactions and pathways resulting in the formation of a cofactor, a substance that is required for the activity of an enzyme or other protein.
GO:0042327	0.000179875	0.999928	875	894	positive regulation of phosphorylation	BP	0.00760294	1	Any process that activates or increases the frequency, rate or extent of addition of phosphate groups to a molecule.
GO:0015631	0.000189813	1	305	307	tubulin binding	MF	0.00800745	1	Interacting selectively and non-covalently with monomeric or multimeric forms of tubulin, including microtubules.
GO:0032279	0.000196432	1	206	206	asymmetric synapse	CC	0.00827066	1	A type of synapse occurring between an axon and a dendritic spine or dendritic shaft. Asymmetric synapses, the most abundant synapse type in the central nervous system, involve axons that contain predominantly spherical vesicles and contain a thickened postsynaptic density. Most or all synapses of this type are excitatory.
GO:0001934	0.000200069	0.999921	838	856	positive regulation of protein phosphorylation	BP	0.00840755	1	Any process that activates or increases the frequency, rate or extent of addition of phosphate groups to amino acids within a protein.
GO:0002790	0.00020258	1	471	478	peptide secretion	BP	0.00849665	1	The controlled release of a peptide from a cell or a tissue.
GO:0071396	0.000203845	1	490	497	cellular response to lipid	BP	0.00853324	1	Any process that results in a change in state or activity of a cell (in terms of movement, secretion, enzyme production, gene expression, etc.) as a result of a lipid stimulus.
GO:0060589	0.000213332	1	307	309	nucleoside-triphosphatase regulator activity	MF	0.00891325	1	Modulates the rate of NTP hydrolysis by a NTPase.
GO:0017144	0.000214441	0.999941	603	614	drug metabolic process	BP	0.00894245	1	The chemical reactions and pathways involving a drug, a substance used in the diagnosis, treatment or prevention of a disease; as used here antibiotic substances (see antibiotic metabolism) are considered to be drugs, even if not used in medical or veterinary practice.
GO:0071900	0.000217818	1	441	447	regulation of protein serine/threonine kinase activity	BP	0.00906588	1	Any process that modulates the rate, frequency, or extent of protein serine/threonine kinase activity.
GO:0099572	0.000219912	1	203	203	postsynaptic specialization	CC	0.00913557	1	A network of proteins within and adjacent to the postsynaptic membrane. Its major components include neurotransmitter receptors and the proteins that spatially and functionally organize them such as anchoring and scaffolding molecules, signaling enzymes and cytoskeletal components.
GO:0098793	0.000230044	1	335	338	presynapse	CC	0.00953828	1	The part of a synapse that is part of the presynaptic cell.
GO:0040007	0.000232407	0.999908	832	850	growth	BP	0.00961794	1	The increase in size or mass of an entire organism, a part of an organism or a cell.
GO:0003712	0.00023591	1	487	494	transcription cofactor activity	MF	0.0097444	1	Interacting selectively and non-covalently with a regulatory transcription factor and also with the basal transcription machinery in order to modulate transcription. Cofactors generally do not bind the template nucleic acid, but rather mediate protein-protein interactions between regulatory transcription factors and the basal transcription machinery.
GO:0014069	0.000240188	1	201	201	postsynaptic density	CC	0.00988585	1	An electron dense network of proteins within and adjacent to the postsynaptic membrane of an asymetric, neuron-neuron synapse. Its major components include neurotransmitter receptors and the proteins that spatially and functionally organize them such as anchoring and scaffolding molecules, signaling enzymes and cytoskeletal components.
GO:0002237	0.000240243	1	282	284	response to molecule of bacterial origin	BP	0.00988585	1	Any process that results in a change in state or activity of an organism (in terms of movement, secretion, enzyme production, gene expression, etc.) as a result of a stimulus by molecules of bacterial origin such as peptides derived from bacterial flagellin.
GO:0030003	0.00024861	0.999935	540	549	cellular cation homeostasis	BP	0.0102109	1	Any process involved in the maintenance of an internal steady state of cations at the level of a cell.
GO:0016358	0.000252808	1	199	199	dendrite development	BP	0.0103637	1	The process whose specific outcome is the progression of the dendrite over time, from its formation to the mature structure.
GO:0007275	0.000256295	0.999818	4427	4586	multicellular organism development	BP	0.0104433	1	The biological process whose specific outcome is the progression of a multicellular organism over time from an initial condition (e.g. a zygote or a young adult) to a later condition (e.g. a multicellular animal or an aged adult).
GO:0000988	0.000256489	1	556	565	transcription factor activity, protein binding	MF	0.0104433	1	Interacting selectively and non-covalently with any protein or protein complex (a complex of two or more proteins that may include other nonprotein molecules), in order to modulate transcription. A protein binding transcription factor may or may not also interact with the template nucleic acid (either DNA or RNA) as well.
GO:0010817	0.000256626	1	435	441	regulation of hormone levels	BP	0.0104433	1	Any process that modulates the levels of hormone within an organism or a tissue. A hormone is any substance formed in very small amounts in one specialized organ or group of cells and carried (sometimes in the bloodstream) to another organ or group of cells in the same organism, upon which it has a specific regulatory action.
GO:0007409	0.000256668	1	423	428	axonogenesis	BP	0.0104433	1	De novo generation of a long process of a neuron, including the terminal branched region. Refers to the morphogenesis or creation of shape or form of the developing axon, which carries efferent (outgoing) action potentials from the cell body towards target cells.
GO:0045934	0.000259171	0.999875	1158	1186	negative regulation of nucleobase-containing compound metabolic process	BP	0.0105096	1	Any cellular process that stops, prevents, or reduces the frequency, rate or extent of the chemical reactions and pathways involving nucleobases, nucleosides, nucleotides and nucleic acids.
GO:1901137	0.000259264	0.999926	655	667	carbohydrate derivative biosynthetic process	BP	0.0105096	1	The chemical reactions and pathways resulting in the formation of carbohydrate derivative.
GO:0045595	0.000261513	0.999858	1490	1531	regulation of cell differentiation	BP	0.0105811	1	Any process that modulates the frequency, rate or extent of cell differentiation, the process in which relatively unspecialized cells acquire specialized structural and functional features.
GO:0031226	0.000263041	0.999861	1411	1447	intrinsic component of plasma membrane	CC	0.0106231	1	The component of the plasma membrane consisting of the gene products and protein complexes having either part of their peptide sequence embedded in the hydrophobic region of the membrane or some other covalently attached group such as a GPI anchor that is similarly embedded in the membrane.
GO:0043406	0.000269882	1	242	243	positive regulation of MAP kinase activity	BP	0.0108792	1	Any process that activates or increases the frequency, rate or extent of MAP kinase activity.
GO:0009612	0.000273637	1	191	191	response to mechanical stimulus	BP	0.0110102	1	Any process that results in a change in state or activity of a cell or an organism (in terms of movement, secretion, enzyme production, gene expression, etc.) as a result of a mechanical stimulus.
GO:0001932	0.000275054	0.999859	1196	1227	regulation of protein phosphorylation	BP	0.0110468	1	Any process that modulates the frequency, rate or extent of addition of phosphate groups into an amino acid in a protein.
GO:0032270	0.000276412	0.999856	1287	1321	positive regulation of cellular protein metabolic process	BP	0.0110809	1	Any process that activates or increases the frequency, rate or extent of the chemical reactions and pathways involving a protein, occurring at the level of an individual cell.
GO:0009101	0.000278565	1	294	296	glycoprotein biosynthetic process	BP	0.0111467	1	The chemical reactions and pathways resulting in the formation of glycoproteins, any protein that contains covalently bound glycose (i.e. monosaccharide) residues; the glycose occurs most commonly as oligosaccharide or fairly small polysaccharide but occasionally as monosaccharide.
GO:0010769	0.000282419	1	252	253	regulation of cell morphogenesis involved in differentiation	BP	0.0112802	1	Any process that modulates the frequency, rate or extent of cell morphogenesis contributing to cell differentiation. Cell morphogenesis involved in differentiation is the change in form (cell shape and size) that occurs when relatively unspecialized cells acquire specialized structural and/or functional features that characterize the cells, tissues, or organs of the mature organism or some other …
GO:0048584	0.000286623	0.999829	1844	1900	positive regulation of response to stimulus	BP	0.0114271	1	Any process that activates, maintains or increases the rate of a response to a stimulus. Response to stimulus is a change in state or activity of a cell or an organism (in terms of movement, secretion, enzyme production, gene expression, etc.) as a result of a stimulus.
GO:0016050	0.000290877	1	332	335	vesicle organization	BP	0.0115755	1	A process that is carried out at the cellular level which results in the assembly, arrangement of constituent parts, or disassembly of a vesicle.
GO:0051260	0.000297143	1	283	285	protein homooligomerization	BP	0.0118033	1	The process of creating protein oligomers, compounds composed of a small number, usually between three and ten, of identical component monomers. Oligomers may be formed by the polymerization of a number of monomers or the depolymerization of a large protein polymer.
GO:0150034	0.000301049	1	245	246	distal axon	CC	0.0119367	1	That part of an axon close to and including the growth cone or the axon terminus.
GO:1903530	0.000302442	0.999917	572	582	regulation of secretion by cell	BP	0.0119701	1	Any process that modulates the frequency, rate or extent of secretion by cell.
GO:1901605	0.000303865	1	186	186	alpha-amino acid metabolic process	BP	0.0119973	1	The chemical reactions and pathways involving an alpha-amino acid.
GO:0099503	0.000304231	0.999878	803	821	secretory vesicle	CC	0.0119973	1	A cytoplasmic, membrane bound vesicle that is capable of fusing to the plasma membrane to release its contents into the extracellular space.
GO:0031253	0.000308257	1	296	298	cell projection membrane	CC	0.0121341	1	The portion of the plasma membrane surrounding a plasma membrane bounded cell surface projection.
GO:0019904	0.000311789	0.999915	601	611	protein domain specific binding	MF	0.0122509	1	Interacting selectively and non-covalently with a specific domain of a protein.
GO:0051258	0.000322225	1	235	236	protein polymerization	BP	0.0126382	1	The process of creating protein polymers, compounds composed of a large number of component monomers; polymeric proteins may be made up of different or identical monomers. Polymerization occurs by the addition of extra monomers to an existing poly- or oligomeric protein.
GO:0007266	0.000326541	1	191	191	Rho protein signal transduction	BP	0.0127844	1	A series of molecular signals within the cell that are mediated by a member of the Rho family of proteins switching to a GTP-bound active state.
GO:0060562	0.000342361	1	289	291	epithelial tube morphogenesis	BP	0.0133797	1	The process in which the anatomical structures of a tube are generated and organized from an epithelium. Epithelial tubes transport gases, liquids and cells from one site to another and form the basic structure of many organs and tissues, with tube shape and organization varying from the single-celled excretory organ in Caenorhabditis elegans to the branching trees of the mammalian kidney and ins…
GO:0005578	0.000343718	1	335	338	proteinaceous extracellular matrix	CC	0.0134087	1	A layer consisting mainly of proteins (especially collagen) and glycosaminoglycans (mostly as proteoglycans) that forms a sheet underlying or overlying cells such as endothelial and epithelial cells. The proteins are secreted by cells in the vicinity. An example of this component is found in Mus musculus.
GO:0046982	0.000344663	1	384	389	protein heterodimerization activity	MF	0.0134215	1	Interacting selectively and non-covalently with a nonidentical protein to form a heterodimer.
GO:0002429	0.000351268	1	278	280	immune response-activating cell surface receptor signaling pathway	BP	0.0136543	1	A series of molecular signals initiated by the binding of an extracellular ligand to a receptor on the surface of a cell capable of activating or perpetuating an immune response.
GO:0051222	0.000355032	1	357	361	positive regulation of protein transport	BP	0.013776	1	Any process that activates or increases the frequency, rate or extent of the directed movement of a protein into, out of or within a cell, or between cells, by means of some agent such as a transporter or pore.
GO:0032496	0.000357333	1	271	273	response to lipopolysaccharide	BP	0.0138406	1	Any process that results in a change in state or activity of an organism (in terms of movement, secretion, enzyme production, gene expression, etc.) as a result of a lipopolysaccharide stimulus; lipopolysaccharide is a major component of the cell wall of gram-negative bacteria.
GO:0019221	0.000359468	0.999871	617	629	cytokine-mediated signaling pathway	BP	0.0138986	1	A series of molecular signals initiated by the binding of a cytokine to a receptor on the surface of a cell, and ending with regulation of a downstream cellular process, e.g. transcription.
GO:1990778	0.000362562	1	238	239	protein localization to cell periphery	BP	0.0139934	1	A process in which a protein is transported to, or maintained in, the cell periphery.
GO:0001882	0.00036393	1	322	325	nucleoside binding	MF	0.0140213	1	Interacting selectively and non-covalently with a nucleoside, a compound consisting of a purine or pyrimidine nitrogenous base linked either to ribose or deoxyribose.
GO:0007584	0.000371437	1	178	178	response to nutrient	BP	0.0142755	1	Any process that results in a change in state or activity of a cell or an organism (in terms of movement, secretion, enzyme production, gene expression, etc.) as a result of a nutrient stimulus.
GO:0009888	0.000372457	0.999784	1600	1646	tissue development	BP	0.0142755	1	The process whose specific outcome is the progression of a tissue over time, from its formation to the mature structure.
GO:0140110	0.000372496	0.999792	1505	1545	transcription regulator activity	MF	0.0142755	1	A molecular function that controls the rate, timing and/or magnitude of transcription of genetic information. The function of transcriptional regulators is to modulate gene expression at the transcription step so that they are expressed in the right cell at the right time and in the right amount throughout the life of the cell and the organism.
GO:0045665	0.000383842	1	186	186	negative regulation of neuron differentiation	BP	0.0146845	1	Any process that stops, prevents, or reduces the frequency, rate or extent of neuron differentiation.
GO:0009792	0.000386255	0.999901	522	530	embryo development ending in birth or egg hatching	BP	0.0147509	1	The process whose specific outcome is the progression of an embryo over time, from zygote formation until the end of the embryonic life stage. The end of the embryonic life stage is organism-specific and may be somewhat arbitrary; for mammals it is usually considered to be birth, for insects the hatching of the first instar larva from the eggshell.
GO:0031346	0.000389631	1	326	329	positive regulation of cell projection organization	BP	0.0148401	1	Any process that activates or increases the frequency, rate or extent of the process involved in the formation, arrangement of constituent parts, or disassembly of cell projections.
GO:0000989	0.000390459	0.999896	552	561	transcription factor activity, transcription factor binding	MF	0.0148401	1	Interacting selectively and non-covalently with a specific transcription factor, which may be a single protein or a complex, in order to modulate transcription. A protein binding transcription factor may or may not also interact with the template nucleic acid (either DNA or RNA) as well.
GO:0006357	0.000390637	0.999765	1883	1938	regulation of transcription by RNA polymerase II	BP	0.0148401	1	Any process that modulates the frequency, rate or extent of transcription mediated by RNA polymerase II.
GO:1902679	0.000393931	0.999819	966	988	negative regulation of RNA biosynthetic process	BP	0.0149392	1	Any process that stops, prevents or reduces the frequency, rate or extent of RNA biosynthetic process.
GO:0005887	0.000395186	0.999789	1363	1398	integral component of plasma membrane	CC	0.0149607	1	The component of the plasma membrane consisting of the gene products and protein complexes having at least some part of their peptide sequence embedded in the hydrophobic region of the membrane.
GO:0031589	0.000396394	1	287	289	cell-substrate adhesion	BP	0.0149743	1	The attachment of a cell to the underlying substrate via adhesion molecules.
GO:0030017	0.00039692	1	175	175	sarcomere	CC	0.0149743	1	The repeating unit of a myofibril in a muscle cell, composed of an array of overlapping thick and thin filaments between two adjacent Z discs.
GO:0043161	0.000399832	1	356	360	proteasome-mediated ubiquitin-dependent protein catabolic process	BP	0.015058	1	The chemical reactions and pathways resulting in the breakdown of a protein or peptide by hydrolysis of its peptide bonds, initiated by the covalent attachment of ubiquitin, and mediated by the proteasome.
GO:1903507	0.000402795	0.999815	965	987	negative regulation of nucleic acid-templated transcription	BP	0.0151434	1	Any process that stops, prevents or reduces the frequency, rate or extent of nucleic acid-templated transcription.
GO:0097164	0.000414664	1	174	174	ammonium ion metabolic process	BP	0.0155628	1	The chemical reactions and pathways involving the ammonium ion.
GO:0032446	0.000421056	0.999834	769	785	protein modification by small protein conjugation	BP	0.0157755	1	A protein modification process in which one or more groups of a small protein, such as ubiquitin or a ubiquitin-like protein, are covalently attached to a target protein.
GO:0016054	0.000423341	1	231	232	organic acid catabolic process	BP	0.0158067	1	The chemical reactions and pathways resulting in the breakdown of organic acids, any acidic compound containing carbon in covalent linkage.
GO:0046395	0.000423341	1	231	232	carboxylic acid catabolic process	BP	0.0158067	1	The chemical reactions and pathways resulting in the breakdown of carboxylic acids, any organic acid containing one or more carboxyl (-COOH) groups.
GO:0034330	0.000432288	1	245	246	cell junction organization	BP	0.0161131	1	A process that is carried out at the cellular level which results in the assembly, arrangement of constituent parts, or disassembly of a cell junction. A cell junction is a specialized region of connection between two cells or between a cell and the extracellular matrix.
GO:0044282	0.000437607	1	351	355	small molecule catabolic process	BP	0.0162835	1	The chemical reactions and pathways resulting in the breakdown of small molecules, any low molecular weight, monomeric, non-encoded molecule.
GO:0006508	0.000447532	0.999748	1452	1493	proteolysis	BP	0.0166244	1	The hydrolysis of proteins into smaller polypeptides and/or amino acids by cleavage of their peptide bonds.
GO:0030595	0.000452974	1	160	160	leukocyte chemotaxis	BP	0.0167979	1	The movement of a leukocyte in response to an external stimulus.
GO:0071375	0.000455361	1	273	275	cellular response to peptide hormone stimulus	BP	0.0168577	1	Any process that results in a change in state or activity of a cell (in terms of movement, secretion, enzyme production, gene expression, etc.) as a result of a peptide hormone stimulus. A peptide hormone is any of a class of peptides that are secreted into the blood stream and have endocrine functions in living animals.
GO:1904951	0.000462335	1	386	391	positive regulation of establishment of protein localization	BP	0.0170868	1	Any process that activates or increases the frequency, rate or extent of establishment of protein localization.
GO:0032549	0.000466892	1	315	318	ribonucleoside binding	MF	0.0172259	1	Interacting selectively and non-covalently with a ribonucleoside, a compound consisting of a purine or pyrimidine nitrogenous base linked to ribose.
GO:0055086	0.000472496	0.999861	600	612	nucleobase-containing small molecule metabolic process	BP	0.0174032	1	The cellular chemical reactions and pathways involving a nucleobase-containing small molecule: a nucleobase, a nucleoside, or a nucleotide.
GO:0006974	0.00047604	0.999819	703	717	cellular response to DNA damage stimulus	BP	0.0175041	1	Any process that results in a change in state or activity of a cell (in terms of movement, secretion, enzyme production, gene expression, etc.) as a result of a stimulus indicating damage to its DNA from environmental insults or errors during metabolism.
GO:0046649	0.000477549	0.999871	530	539	lymphocyte activation	BP	0.01753	1	A change in morphology and behavior of a lymphocyte resulting from exposure to a specific antigen, mitogen, cytokine, chemokine, cellular ligand, or soluble factor.
GO:0001883	0.00047847	1	314	317	purine nucleoside binding	MF	0.0175343	1	Interacting selectively and non-covalently with a purine nucleoside, a compound consisting of a purine base linked either to ribose or deoxyribose.
GO:0045296	0.000482603	1	280	282	cadherin binding	MF	0.017656	1	Interacting selectively and non-covalently with cadherin, a type I membrane protein involved in cell adhesion.
GO:0051129	0.00050377	0.999859	561	571	negative regulation of cellular component organization	BP	0.0183995	1	Any process that stops, prevents, or reduces the frequency, rate or extent of a process involved in the formation, arrangement of constituent parts, or disassembly of cell structures, including the plasma membrane and any external encapsulating structures such as the cell wall and cell envelope.
GO:0048568	0.000512969	1	392	397	embryonic organ development	BP	0.018704	1	Development, taking place during the embryonic phase, of a tissue or tissues that work together to perform a specific function or functions. Development pertains to the process whose specific outcome is the progression of a structure over time, from its formation to the mature structure. Organs are commonly observed as visibly distinct structures, but may also exist as loosely associated clusters…
GO:0030155	0.00052663	0.999852	559	569	regulation of cell adhesion	BP	0.0191678	1	Any process that modulates the frequency, rate or extent of attachment of a cell to another cell or to the extracellular matrix.
GO:0097060	0.000528172	1	285	287	synaptic membrane	CC	0.0191678	1	A specialized area of membrane on either the presynaptic or the postsynaptic side of a synapse, the junction between a nerve fiber of one neuron and another neuron or muscle fiber or glial cell.
GO:0043410	0.000528329	1	472	480	positive regulation of MAPK cascade	BP	0.0191678	1	Any process that activates or increases the frequency, rate or extent of signal transduction mediated by the MAPK cascade.
GO:0032550	0.000529579	1	311	314	purine ribonucleoside binding	MF	0.0191728	1	Interacting selectively and non-covalently with a purine ribonucleoside, a compound consisting of a purine base linked to ribose.
GO:0009100	0.000530426	1	352	356	glycoprotein metabolic process	BP	0.0191728	1	The chemical reactions and pathways involving glycoproteins, any protein that contains covalently bound glycose (i.e. monosaccharide) residues; the glycose occurs most commonly as oligosaccharide or fairly small polysaccharide but occasionally as monosaccharide.
GO:0006875	0.000531109	1	468	476	cellular metal ion homeostasis	BP	0.0191728	1	Any process involved in the maintenance of an internal steady state of metal ions at the level of a cell.
GO:0006812	0.000546514	0.999738	929	951	cation transport	BP	0.0196883	1	The directed movement of cations, atoms or small molecules with a net positive charge, into, out of or within a cell, or between cells, by means of some agent such as a transporter or pore.
GO:0005802	0.000547914	1	175	175	trans-Golgi network	CC	0.0196883	1	The network of interconnected tubular and cisternal structures located within the Golgi apparatus on the side distal to the endoplasmic reticulum, from which secretory vesicles emerge. The trans-Golgi network is important in the later stages of protein secretion where it is thought to play a key role in the sorting and targeting of secreted proteins to the correct destination.
GO:0001816	0.000548102	0.999842	577	588	cytokine production	BP	0.0196883	1	The appearance of a cytokine due to biosynthesis or secretion following a cellular stimulus, resulting in an increase in its intracellular or extracellular levels.
GO:0140098	0.000550552	1	306	309	catalytic activity, acting on RNA	MF	0.0197437	1	Catalytic activity that acts to modify RNA.
GO:0016567	0.000564014	0.999783	692	706	protein ubiquitination	BP	0.0201932	1	The process in which one or more ubiquitin groups are added to a protein.
GO:0043009	0.000579021	0.999848	507	515	chordate embryonic development	BP	0.0206964	1	The process whose specific outcome is the progression of the embryo over time, from zygote formation through a stage including a notochord and neural tube until birth or egg hatching.
GO:0005525	0.000581959	1	308	311	GTP binding	MF	0.0207674	1	Interacting selectively and non-covalently with GTP, guanosine triphosphate.
GO:0016570	0.000590398	1	395	400	histone modification	BP	0.021034	1	The covalent alteration of one or more amino acid residues within a histone protein.
GO:0031334	0.000613244	1	221	222	positive regulation of protein complex assembly	BP	0.0218123	1	Any process that activates or increases the frequency, rate or extent of protein complex assembly.
GO:0010506	0.000617734	1	270	272	regulation of autophagy	BP	0.0219361	1	Any process that modulates the frequency, rate or extent of autophagy. Autophagy is the process in which cells digest parts of their own cytoplasm.
GO:0140014	0.000631895	1	225	226	mitotic nuclear division	BP	0.0224024	1	A mitotic cell cycle process comprising the steps by which the nucleus of a eukaryotic cell divides; the process involves condensation of chromosomal DNA into a highly compacted form. Canonically, mitosis produces two daughter nuclei whose chromosome complement is identical to that of the mother cell.
GO:0006631	0.000634218	1	300	303	fatty acid metabolic process	BP	0.0224482	1	The chemical reactions and pathways involving fatty acids, aliphatic monocarboxylic acids liberated from naturally occurring fats and oils by hydrolysis.
GO:0009306	0.000643202	0.999838	445	452	protein secretion	BP	0.0227293	1	The controlled release of proteins from a cell.
GO:0050769	0.000662935	1	388	393	positive regulation of neurogenesis	BP	0.0233886	1	Any process that activates or increases the frequency, rate or extent of neurogenesis, the generation of cells within the nervous system.
GO:0007610	0.000675564	0.999814	515	524	behavior	BP	0.0237956	1	The internally coordinated responses (actions or inactions) of animals (individuals or groups) to internal or external stimuli, via a mechanism that involves nervous system activity.
GO:0061564	0.000693022	1	457	464	axon development	BP	0.0243711	1	The progression of an axon over time. Covers axonogenesis (de novo generation of an axon) and axon regeneration (regrowth), as well as processes pertaining to the progression of the axon over time (fasciculation and defasciculation).
GO:0006367	0.000709563	1	166	166	transcription initiation from RNA polymerase II promoter	BP	0.0249125	1	Any process involved in the assembly of the RNA polymerase II preinitiation complex (PIC) at an RNA polymerase II promoter region of a DNA template, resulting in the subsequent synthesis of RNA from that promoter. The initiation phase includes PIC assembly and the formation of the first few bonds in the RNA chain, including abortive initiation, which occurs when the first few nucleotides are repe…
GO:0016324	0.000711359	1	270	272	apical plasma membrane	CC	0.0249354	1	The region of the plasma membrane located at the apical end of the cell.
GO:0002793	0.000716381	1	210	211	positive regulation of peptide secretion	BP	0.025071	1	Any process that activates or increases the frequency, rate, or extent of peptide secretion.
GO:0009719	0.000736866	0.999578	1382	1421	response to endogenous stimulus	BP	0.0257465	1	Any process that results in a change in state or activity of a cell or an organism (in terms of movement, secretion, enzyme production, gene expression, etc.) as a result of a stimulus arising within the organism.
GO:0006399	0.000742272	1	162	162	tRNA metabolic process	BP	0.0258939	1	The chemical reactions and pathways involving tRNA, transfer RNA, a class of relatively small RNA molecules responsible for mediating the insertion of amino acids into the sequence of nascent polypeptide chains during protein synthesis. Transfer RNA is characterized by the presence of many unusual minor bases, the function of which has not been completely established.
GO:0007169	0.000761164	0.99971	643	656	transmembrane receptor protein tyrosine kinase signaling pathway	BP	0.0265104	1	A series of molecular signals initiated by the binding of an extracellular ligand to a receptor on the surface of the target cell where the receptor possesses tyrosine kinase activity, and ending with regulation of a downstream cellular process, e.g. transcription.
GO:0006352	0.000820021	1	210	211	DNA-templated transcription, initiation	BP	0.0285147	1	Any process involved in the assembly of the RNA polymerase preinitiation complex (PIC) at the core promoter region of a DNA template, resulting in the subsequent synthesis of RNA from that promoter. The initiation phase includes PIC assembly and the formation of the first few bonds in the RNA chain, including abortive initiation, which occurs when the first few nucleotides are repeatedly synthesi…
GO:0032386	0.000832096	1	337	341	regulation of intracellular transport	BP	0.0288885	1	Any process that modulates the frequency, rate or extent of the directed movement of substances within cells.
GO:0030198	0.000852916	1	306	309	extracellular matrix organization	BP	0.0295641	1	A process that is carried out at the cellular level which results in the assembly, arrangement of constituent parts, or disassembly of an extracellular matrix.
GO:0008202	0.000883923	1	253	255	steroid metabolic process	BP	0.0305902	1	The chemical reactions and pathways involving steroids, compounds with a 1,2,cyclopentanoperhydrophenanthrene nucleus.
GO:0015318	0.000890808	0.999643	729	744	inorganic molecular entity transmembrane transporter activity	MF	0.0307795	1	Enables the transfer of an inorganic molecular entity from the outside of a cell to the inside of the cell across a membrane. An inorganic molecular entity is a molecular entity that contains no carbon.
GO:0032956	0.000892642	1	292	295	regulation of actin cytoskeleton organization	BP	0.030794	1	Any process that modulates the frequency, rate or extent of the formation, arrangement of constituent parts, or disassembly of cytoskeletal structures comprising actin filaments and their associated proteins.
GO:0005911	0.00093233	0.999787	386	391	cell-cell junction	CC	0.0321123	1	A cell junction that forms a connection between two or more cells in a multicellular organism; excludes direct cytoplasmic junctions such as ring canals.
GO:0097529	0.000940099	1	141	141	myeloid leukocyte migration	BP	0.0323287	1	The movement of a myeloid leukocyte within or between different tissues and organs of the body.
GO:0090087	0.000944481	0.999645	594	606	regulation of peptide transport	BP	0.0324282	1	Any process that modulates the frequency, rate or extent of the directed movement of peptides, compounds of two or more amino acids where the alpha carboxyl group of one is bound to the alpha amino group of another, into, out of or within a cell, or between cells, by means of some agent such as a transporter or pore.
GO:0030695	0.000954204	1	266	268	GTPase regulator activity	MF	0.0327104	1	Modulates the rate of GTP hydrolysis by a GTPase.
GO:1901214	0.000961889	1	255	257	regulation of neuron death	BP	0.032922	1	Any process that modulates the frequency, rate or extent of neuron death.
GO:0072330	0.000970056	1	251	253	monocarboxylic acid biosynthetic process	BP	0.0331494	1	The chemical reactions and pathways resulting in the formation of monocarboxylic acids, any organic acid containing one carboxyl (-COOH) group.
GO:0032838	0.000977978	1	162	162	plasma membrane bounded cell projection cytoplasm	CC	0.0333678	1	All of the contents of a plasma membrane bounded cell projection, excluding the plasma membrane surrounding the projection.
GO:0101002	0.00100235	1	153	153	ficolin-1-rich granule	CC	0.0341457	1	Highly exocytosable gelatinase-poor granules found in neutrophils and rich in ficolin-1. Ficolin-1 is released from neutrophil granules by stimulation with fMLP or PMA, and the majority becomes associated with the surface membrane of the cells and can be detected by flow cytometry.
GO:0030027	0.0010177	1	165	165	lamellipodium	CC	0.0346147	1	A thin sheetlike process extended by the leading edge of a migrating cell or extending cell process; contains a dense meshwork of actin filaments.
GO:0006836	0.00102879	1	213	214	neurotransmitter transport	BP	0.0349371	1	The directed movement of a neurotransmitter into, out of or within a cell, or between cells, by means of some agent such as a transporter or pore. Neurotransmitters are any chemical substance that is capable of transmitting (or inhibiting the transmission of) a nerve impulse from a neuron to another cell.
GO:0072659	0.00108182	1	210	211	protein localization to plasma membrane	BP	0.0366487	1	A process in which a protein is transported to, or maintained in, a specific location in the plasma membrane.
GO:0006470	0.00108256	1	259	261	protein dephosphorylation	BP	0.0366487	1	The process of removing one or more phosphoric residues from a protein.
GO:0001101	0.0010876	1	286	289	response to acid chemical	BP	0.0367623	1	Any process that results in a change in state or activity of a cell or an organism (in terms of movement, secretion, enzyme production, gene expression, etc.) as a result of a stimulus by the chemical structure of the anion portion of a dissociated acid (rather than the acid acting as a proton donor). The acid chemical may be in gaseous, liquid or solid form.
GO:0051015	0.0011025	1	161	161	actin filament binding	MF	0.0372081	1	Interacting selectively and non-covalently with an actin filament, also known as F-actin, a helical filamentous polymer of globular G-actin subunits.
GO:0001817	0.00112289	0.999599	525	535	regulation of cytokine production	BP	0.0378377	1	Any process that modulates the frequency, rate, or extent of production of a cytokine.
GO:0000122	0.00113982	0.999517	684	698	negative regulation of transcription by RNA polymerase II	BP	0.0383487	1	Any process that stops, prevents, or reduces the frequency, rate or extent of transcription mediated by RNA polymerase II.
GO:0009108	0.00115433	1	209	210	coenzyme biosynthetic process	BP	0.0387769	1	The chemical reactions and pathways resulting in the formation of coenzymes, any of various nonprotein organic cofactors that are required, in addition to an enzyme and a substrate, for an enzymatic reaction to proceed.
GO:0012501	0.00116016	0.999274	1707	1760	programmed cell death	BP	0.0388599	1	A process which begins when a cell receives an internal or external signal and activates a series of biochemical events (signaling pathway). The process ends with the death of the cell.
GO:0008270	0.00116037	0.999548	641	654	zinc ion binding	MF	0.0388599	1	Interacting selectively and non-covalently with zinc (Zn) ions.
GO:0009914	0.00117012	1	280	283	hormone transport	BP	0.0391262	1	The directed movement of hormones into, out of or within a cell, or between cells, by means of some agent such as a transporter or pore.
GO:0017157	0.00117333	1	159	159	regulation of exocytosis	BP	0.0391735	1	Any process that modulates the frequency, rate or extent of exocytosis.
GO:0045216	0.00117619	1	218	219	cell-cell junction organization	BP	0.0392086	1	A process that is carried out at the cellular level which results in the assembly, arrangement of constituent parts, or disassembly of a cell-cell junction. A cell-cell junction is a specialized region of connection between two cells.
GO:0018205	0.00117813	1	333	337	peptidyl-lysine modification	BP	0.0392134	1	The modification of peptidyl-lysine.
GO:0060429	0.00119206	0.999373	1003	1029	epithelium development	BP	0.0396133	1	The process whose specific outcome is the progression of an epithelium over time, from its formation to the mature structure. An epithelium is a tissue that covers the internal or external surfaces of an anatomical structure.
GO:0048736	0.00119561	1	160	160	appendage development	BP	0.0396133	1	The process whose specific outcome is the progression of an appendage over time, from its formation to the mature structure. An appendage is an organ or part that is attached to the trunk of an organism, such as a limb or a branch.
GO:0060173	0.00119561	1	160	160	limb development	BP	0.0396133	1	The process whose specific outcome is the progression of a limb over time, from its formation to the mature structure. A limb is an appendage of an animal used for locomotion or grasping. Examples include legs, arms or some types of fin.
GO:0048729	0.00121691	0.999549	565	576	tissue morphogenesis	BP	0.0402578	1	The process in which the anatomical structures of a tissue are generated and organized.
GO:0030141	0.0012199	0.99946	686	702	secretory granule	CC	0.0402957	1	A small subcellular vesicle, surrounded by a membrane, that is formed from the Golgi apparatus and contains a highly concentrated protein destined for secretion. Secretory granules move towards the periphery of the cell and upon stimulation, their membranes fuse with the cell membrane, and their protein load is exteriorized. Processing of the contained protein may take place in secretory granules.
GO:1901361	0.00123419	0.999502	561	573	organic cyclic compound catabolic process	BP	0.0407058	1	The chemical reactions and pathways resulting in the breakdown of organic cyclic compound.
GO:0031668	0.00124755	1	205	206	cellular response to extracellular stimulus	BP	0.0410842	1	Any process that results in a change in state or activity of a cell (in terms of movement, secretion, enzyme production, gene expression, etc.) as a result of an extracellular stimulus.
GO:0016829	0.00128158	1	152	152	lyase activity	MF	0.042131	1	Catalysis of the cleavage of C-C, C-O, C-N and other bonds by other means than by hydrolysis or oxidation, or conversely adding a group to a double bond. They differ from other enzymes in that two substrates are involved in one reaction direction, but only one in the other direction. When acting on the single substrate, a molecule is eliminated and this generates either a new double bond or a new…
GO:0140053	0.00128321	1	131	131	mitochondrial gene expression	BP	0.042131	1	The process in which a mitochondrial gene's sequence is converted into a mature gene product or products (proteins or RNA). This includes the production of an RNA transcript as well as any processing to produce a mature RNA product or an mRNA or circRNA (for protein-coding genes) and the translation of that mRNA or circRNA into protein. Protein maturation is included when required to form an acti…
GO:0070161	0.00129055	0.99957	474	482	anchoring junction	CC	0.0423084	1	A cell junction that mechanically attaches a cell (and its cytoskeleton) to neighboring cells or to the extracellular matrix.
GO:0016607	0.00129775	1	330	334	nuclear speck	CC	0.0424805	1	A discrete extra-nucleolar subnuclear domain, 20-50 in number, in which splicing factors are seen to be localized by immunofluorescence microscopy.
GO:0008360	0.00131424	1	154	154	regulation of cell shape	BP	0.0428745	1	Any process that modulates the surface configuration of a cell.
GO:0070997	0.0013153	1	285	288	neuron death	BP	0.0428745	1	The process of cell death in a neuron.
GO:0006915	0.0013157	0.999183	1621	1671	apoptotic process	BP	0.0428745	1	A programmed cell death process which begins when a cell receives an internal (e.g. DNA damage) or external signal (e.g. an extracellular death ligand), and proceeds through a series of biochemical events (signaling pathway phase) which trigger an execution phase. The execution phase is the last step of an apoptotic process, and is typically characterized by rounding-up of the cell, retraction of…
GO:0032984	0.00133108	1	263	266	protein-containing complex disassembly	BP	0.043285	1	The disaggregation of a protein-containing macromolecular complex into its constituent components.
GO:0050663	0.00133227	1	149	149	cytokine secretion	BP	0.043285	1	The regulated release of cytokines from a cell. Cytokines are any of a group of proteins that function to control the survival, growth and differentiation of tissues and cells, and which have autocrine and paracrine activity.
GO:0030667	0.00134332	1	244	246	secretory granule membrane	CC	0.0435789	1	The lipid bilayer surrounding a secretory granule.
GO:0034470	0.00135043	1	319	324	ncRNA processing	BP	0.0437442	1	Any process that results in the conversion of one or more primary non-coding RNA (ncRNA) transcripts into one or more mature ncRNA molecules.
GO:0046777	0.00138382	1	216	217	protein autophosphorylation	BP	0.0447142	1	The phosphorylation by a protein of one or more of its own amino acid residues (cis-autophosphorylation), or residues on an identical protein (trans-autophosphorylation).
GO:0001664	0.00138448	1	209	211	G-protein coupled receptor binding	MF	0.0447142	1	Interacting selectively and non-covalently with a G-protein coupled receptor.
GO:0050803	0.00141206	1	159	159	regulation of synapse structure or activity	BP	0.0455375	1	Any process that modulates the physical form or the activity of a synapse, the junction between a neuron and a target (neuron, muscle, or secretory cell).
GO:0017048	0.00143041	1	160	160	Rho GTPase binding	MF	0.0459967	1	Interacting selectively and non-covalently with Rho protein, any member of the Rho subfamily of the Ras superfamily of monomeric GTPases. Proteins in the Rho subfamily are involved in relaying signals from cell-surface receptors to the actin cytoskeleton.
GO:0015711	0.00143053	0.999641	402	408	organic anion transport	BP	0.0459967	1	The directed movement of organic anions into, out of or within a cell, or between cells, by means of some agent such as a transporter or pore. Organic anions are atoms or small molecules with a negative charge which contain carbon in covalent linkage.
GO:0008289	0.00143352	0.999416	592	604	lipid binding	MF	0.046025	1	Interacting selectively and non-covalently with a lipid.
GO:0009897	0.00143876	1	201	202	external side of plasma membrane	CC	0.046125	1	The leaflet of the plasma membrane that faces away from the cytoplasm and any proteins embedded or anchored in it or attached to its surface.
GO:0030139	0.00144113	1	243	245	endocytic vesicle	CC	0.046133	1	A membrane-bounded intracellular vesicle formed by invagination of the plasma membrane around an extracellular substance. Endocytic vesicles fuse with early endosomes to deliver the cargo for further sorting.
GO:0008361	0.00144396	1	156	156	regulation of cell size	BP	0.0461557	1	Any process that modulates the size of a cell.
GO:0005543	0.00145684	1	359	364	phospholipid binding	MF	0.0464801	1	Interacting selectively and non-covalently with phospholipids, a class of lipids containing phosphoric acid as a mono- or diester.
GO:0009967	0.00145838	0.999134	1341	1381	positive regulation of signal transduction	BP	0.0464801	1	Any process that activates or increases the frequency, rate or extent of signal transduction.
GO:0030001	0.00148159	0.999309	744	761	metal ion transport	BP	0.0471178	1	The directed movement of metal ions, any metal ion with an electric charge, into, out of or within a cell, or between cells, by means of some agent such as a transporter or pore.
GO:0009743	0.00148271	0.999853	193	194	response to carbohydrate	BP	0.0471178	1	Any process that results in a change in state or activity of a cell or an organism (in terms of movement, secretion, enzyme production, gene expression, etc.) as a result of a carbohydrate stimulus.
GO:0005770	0.00150015	1	199	200	late endosome	CC	0.0476023	1	A prelysosomal endocytic organelle differentiated from early endosomes by lower lumenal pH and different protein composition. Late endosomes are more spherical than early endosomes and are mostly juxtanuclear, being concentrated near the microtubule organizing center.
GO:0005057	0.00150764	1	159	159	signal transducer activity, downstream of receptor	MF	0.0477092	1	Conveys a signal from an upstream receptor or intracellular signal transducer, converting the signal into a form where it can ultimately trigger a change in the state or activity of a cell.
GO:0044272	0.0015079	1	152	152	sulfur compound biosynthetic process	BP	0.0477092	1	The chemical reactions and pathways resulting in the formation of compounds that contain sulfur, such as the amino acids methionine and cysteine or the tripeptide glutathione.
GO:0008380	0.00153291	1	349	354	RNA splicing	BP	0.0484302	1	The process of removing sections of the primary RNA transcript to remove sequences not present in the mature form of the RNA and joining the remaining sections to form the mature form of the RNA.
GO:0019001	0.00156327	0.999663	324	328	guanyl nucleotide binding	MF	0.0493177	1	Interacting selectively and non-covalently with guanyl nucleotides, any compound consisting of guanosine esterified with (ortho)phosphate.
GO:0009123	0.0015855	1	258	261	nucleoside monophosphate metabolic process	BP	0.0499467	1	The chemical reactions and pathways involving a nucleoside monophosphate, a compound consisting of a nucleobase linked to a deoxyribose or ribose sugar esterified with phosphate on the sugar.
